# Supplementary material for: Ruthenium Drug BOLD-100 Regulates BRAFMT Colorectal Cancer Cell Apoptosis through AhR/ROS/ATR Signaling Axis Modulation
Source: Mol Cancer Res. 2024 Jul 31;22(12):1088–101. doi: 10.1158/1541-7786.MCR-24-0151 (PMC7616621; doi:10.1158/1541-7786.MCR-24-0151)
Supplement: Table S1 — Antibodies [file mcr-24-0151_table_s1_suppst1.xlsx]

## Sheet: STable 1
Antibody	Supplier	Product code	Animal	Dilution
AhR	Cell Signalling Technology	83200	Rabbit	1:1000
Anti-mouse HRP	Cell Signalling Technology	7076	Horse	1: 2000
Anti-Rabbit HRP	Cell Signalling Technology	7074	Goat	1: 2000
ATF4	Cell Signalling Technology	11815	Rabbit	1:1000
ATR	Santa-Cruz	sc-515173	Mouse	1:1000
BRAF	Santa-Cruz	sc-5284	Mouse	1:1000
Caspase-8 (12F5)	Enzo	ALX-804-242-C100	Mouse	1: 2000
Caspase-9	Cell Signalling Technology	9502	Rabbit	1: 1000
Chk1	Santa-Cruz	sc-8408	Mouse	1:1000
Chk2	Cell Signalling Technology	3440	Mouse	1:1000
CHOP	Cell Signalling Technology	2895	Mouse	1:1000
Cleaved Caspase 3	Cell Signalling Technology	9661	Rabbit	1:1000
Cleaved PARP	Cell Signalling Technology	5625	Rabbit	1:1000
DR5 (D4E9) XP®	Cell Signalling Technology	8074	Rabbit	1:1000
gH2AX	Cell Signalling Technology	2577	Rabbit	1:1000
GRP78	Cell Signalling Technology	3177	Rabbit	1:1000
KAP1	Bethyl Laboratories	A300-274A	Rabbit	1:1000
MEK1/2	Cell Signalling Technology	9122	Rabbit	1:1000
PARP	Cell Signalling Technology	9542	Rabbit	1:1000
pATRT1989	Cell Signalling Technology	20632	Rabbit	1:1000
pChk1S345	Cell Signalling Technology	2348	Rabbit	1:1000
pChk2T68	Cell Signalling Technology	2661	Rabbit	1:1000
pKAP1S824	Bethyl Laboratories	A300-767	Rabbit	1:1000
pMEK1/2S217/221	Cell Signalling Technology	9154	Rabbit	1:1000
pRPA32S33	Bethyl Laboratories	A300-246A	Rabbit	1:500
RPA32	Cell Signalling Technology	35869	Rabbit	1:1000
β-actin (AC-74)	Sigma	A2228	Mouse	1: 10,000
All antibodies were made up in 5% milk (Marvel,UK)/PBS-Tween
