# Supplementary material for: Ruthenium Drug BOLD-100 Regulates BRAFMT Colorectal Cancer Cell Apoptosis through AhR/ROS/ATR Signaling Axis Modulation
Source: Mol Cancer Res. 2024 Jul 31;22(12):1088–101. doi: 10.1158/1541-7786.MCR-24-0151 (PMC7616621; doi:10.1158/1541-7786.MCR-24-0151)
Supplement: Table S2 — TSG siRNA screen [file mcr-24-0151_table_s2_suppst2.xlsx]

## Sheet: siRNA screen 1
NCBI Gene Symbol	Qiagen Product Name	Qiagen Product ID	Concentration (nM)	Mean rZ-score
ADAM17	Hs_ADAM17_1	SI00048776	10	1.05293
ANO9	Hs_TP53I5_1	SI00749763	10	-0.38048
APC	Hs_APC_1	SI00000574	10	1.43856
ATM	Hs_ATM_3	SI00000840	10	0.45234
ATR	Hs_ATR_2	SI00023107	10	-1.16173
BAP1	Hs_BAP1_1	SI00066696	10	-0.98804
BARD1	Hs_BARD1_2	SI00010136	10	1.18683
BAX	Hs_BAX_2	SI00062706	10	-1.56073
BCL2	Hs_BCL2_1	SI00013230	10	0.049986
BCL3	Hs_BCL3_1	SI00073283	10	0.001292
BCR	Hs_BCR_3	SI00062762	10	0.492217
BLM	Hs_BLM_1	SI00000938	10	1.44636
BRCA1	Hs_BRCA1_1	SI00096306	10	-0.51396
BRCA2	Hs_BRCA2_1	SI00000966	10	-0.66154
BRIP1	Hs_BRIP1_1	SI00141981	10	-0.25639
BRMS1	Hs_BRMS1_1	SI00110796	10	0.382936
BRMS1L	Hs_BRMS1L_2	SI00142800	10	0.92901
BTG1	Hs_BTG1_1	SI00314181	10	1.11107
CASP3	Hs_CASP3_1	SI00062930	10	-1.17459
CASP8	Hs_CASP8_1	SI00023800	10	2.2178
CAV1	Hs_CAV1_1	SI00027720	10	1.05804
CAV2	Hs_CAV2_1	SI00023912	10	0.307411
CBX4	Hs_CBX4_1	SI00054257	10	-1.06107
CCND1	Hs_CCND1_1	SI00147812	10	1.28669
CDC14A	Hs_CDC14A_1	SI00054453	10	-0.2196
CDC14B	Hs_CDC14B_1	SI00054425	10	1.28564
CDC73	Hs_HRPT2_1	SI00136339	10	-0.25173
CDH1	Hs_CDH1_1	SI00063154	10	1.24886
CDH19	Hs_CDH19_1	SI00129738	10	1.07749
CDH20	Hs_CDH20_1	SI00141267	10	1.19881
CDK2AP2	Hs_DOC-1R_1	SI00372421	10	-0.24255
CDKN1A	Hs_CDKN1A_1	SI00008547	10	1.34224
CDKN1B	Hs_CDKN1B_2	SI00059255	10	1.26632
CDKN1C	Hs_CDKN1C_2	SI00001442	10	1.13441
CDKN2A	Hs_CDKN2A_1	SI00001463	10	-0.61235
CDKN2B	Hs_CDKN2B_1	SI00070189	10	-0.2034
CDKN2C	Hs_CDKN2C_3	SI00024451	10	0.733345
CDKN3	Hs_CDKN3_1	SI00073563	10	0.441247
CHEK1	Hs_CHEK1_1	SI00024570	10	-0.81256
CHEK2	Hs_CHEK2_2	SI00095305	10	0.141671
CNKSR1	Hs_CNKSR1_1	SI00087381	10	-0.9361
CYB561D2	Hs_CYB561D2_1	SI00093828	10	-2.5033
CYLD	Hs_CYLD_1	SI00110075	10	-0.45313
DAPK1	Hs_DAPK1_2	SI00070252	10	-0.48707
DCC	Hs_DCC_1	SI00073892	10	-1.23271
DLC1	Hs_DLC1_1	SI00369341	10	-2.58985
DLEC1	Hs_DLEC1_1	SI00369397	10	-1.72087
DMBT1	Hs_DMBT1_1	SI00063350	10	-2.94993
DMC1	Hs_DMC1_1	SI00094360	10	-1.03709
E2F1	Hs_E2F1_1	SI00073976	10	-1.8264
ECD	Hs_HSGT1_3	SI00096012	10	-0.34813
EGR1	Hs_EGR1_1	SI00030688	10	-0.60096
ERAP1	Hs_ARTS-1_2	SI00116158	10	1.17723
ERCC1	Hs_ERCC1_2	SI00030919	10	2.15802
FANCD2	Hs_FANCD2_1	SI00145285	10	1.55349
FANCG	Hs_FANCG_1	SI00066241	10	1.2676
FAT1	Hs_FAT_1	SI00074389	10	0.169345
FAT2	Hs_FAT2_1	SI00026054	10	0.180569
FAT3	Hs_FAT3_1	SI00384881	10	1.16489
FBXW7	Hs_FBXW7_1	SI00146615	10	1.10101
FER	Hs_FER_1	SI00074417	10	0.995058
FLI1	Hs_FLI1_1	SI00387709	10	1.08431
FOS	Hs_FOS_1	SI00074543	10	-0.16465
FOSL1	Hs_FOSL1_1	SI00420420	10	-0.76783
FOSL2	Hs_FOSL2_3	SI00420462	10	0.811886
FOXD1	Hs_FOXD1_1	SI00420588	10	-0.55192
GADD45A	Hs_GADD45A_1	SI00030044	10	0.959931
GADD45B	Hs_GADD45B_1	SI00111895	10	0.640289
GADD45G	Hs_GADD45G_1	SI00423416	10	-0.83962
GLTSCR1	Hs_GLTSCR1_1	SI00112035	10	1.71563
GLTSCR2	Hs_GLTSCR2_3	SI00112021	10	-2.15005
GPS1	Hs_GPS1_1	SI00059983	10	-2.74224
GPS2	Hs_GPS2_1	SI00064379	10	0.745524
HCK	Hs_HCK_2	SI00032921	10	-0.48435
HIC1	Hs_HIC1_1	SI00088963	10	0.407982
HIF1A	Hs_HIF1A_3	SI00436310	10	0.858625
HRASLS	Hs_HRASLS_1	SI00126056	10	0.019154
HRASLS2	Hs_HRASLS2_1	SI00119903	10	-0.35097
HSP90B1	Hs_TRA1_1	SI00050337	10	-2.48306
IFFO1	Hs_HOM-TES-103_1	SI00111048	10	0.979966
JUNB	Hs_JUNB_1	SI00034692	10	-2.07977
JUND	Hs_JUND_1	SI00075978	10	-0.19204
KISS1	Hs_KISS1_1	SI00035322	10	0.458448
KSR1	Hs_KSR_9	SI02225531	10	0.036915
KSR2	Hs_KSR2_1	SI00158452	10	-2.68516
LATS1	Hs_LATS1_3	SI00067172	10	-0.26346
LATS2	Hs_LATS2_1	SI00106925	10	-0.08298
LUZP4	Hs_LUZP4_1	SI00115871	10	-0.40686
LZTS1	Hs_LZTS1_1	SI00128898	10	-0.27545
LZTS2	Hs_LZTS2_1	SI00143115	10	-2.89351
MANF	Hs_ARMET_3	SI00083636	10	-0.72622
MCC	Hs_MCC_1	SI00036974	10	-1.5928
MEN1	Hs_MEN1_1	SI00630231	10	-2.86041
MGMT	Hs_MGMT_1	SI00037282	10	-1.17831
MLH1	Hs_MLH1_1	SI00005390	10	-0.52456
MSH2	Hs_MSH2_1	SI00005446	10	-0.46053
MSH6	Hs_MSH6_2	SI00003836	10	-1.42769
MSR1	Hs_MSR1_1	SI00151151	10	0.102799
MTUS1	Hs_MTUS1_1	SI00651399	10	-2.35481
NBL1	Hs_NBL1_1	SI00655515	10	0.271347
NF1	Hs_NF1_1	SI00005775	10	-2.77261
NF2	Hs_NF2_1	SI00005803	10	-0.50408
NKTR	Hs_NKTR_1	SI00076342	10	-1.75226
NPRL2	Hs_TUSC4_1	SI00089565	10	-1.36554
NUDCD1	Hs_CML66_1	SI00144781	10	1.34955
OPCML	Hs_OPCML_1	SI00039179	10	-0.84192
OVCA2	Hs_OVCA2_1	SI00676151	10	-2.84381
PALB2	Hs_FLJ21816_1	SI00399721	10	1.19887
PDGFRL	Hs_PDGFRL_1	SI00085582	10	-0.0086
PHB	Hs_PHB_1	SI00040726	10	0.876741
PLA2G16	Hs_HRASLS3_1	SI00094388	10	0.642731
PRKDC	Hs_PRKDC_2	SI00093079	10	0.197689
PTCH1	Hs_PTCH_1	SI00005719	10	-0.66253
PTEN	Hs_PTEN_1	SI00006895	10	-0.07935
PTTG1	Hs_PTTG1_3	SI00061187	10	-1.68866
PTTG1IP	Hs_PTTG1IP_2	SI00062825	10	2.21074
PTTG2	Hs_PTTG2_3	SI02637733	10	1.96391
PTTG3P	Hs_PTTG3_1	SI03572793	10	-1.13803
RAD51	Hs_RAD51_1	SI00045010	10	1.01456
RAD54L	Hs_RAD54L_2	SI00053207	10	-1.93988
RASSF1	Hs_RASSF1_1	SI00095158	10	-1.003
RASSF4	Hs_RASSF4_1	SI00141792	10	1.33107
RB1	Hs_RB1_1	SI00007091	10	1.87999
RB1CC1	Hs_RB1CC1_1	SI00108101	10	1.47156
RBAK	Hs_RBAK_1	SI00129878	10	0.257833
RBBP7	Hs_RBBP7_3	SI00045444	10	1.88075
RBL1	Hs_RBL1_1	SI00045458	10	-0.38621
RBL2	Hs_RBL2_3	SI00079541	10	0.875097
RHOBTB2	Hs_RHOBTB2_1	SI00702751	10	-1.29246
RNASEL	Hs_RNASEL_1	SI00129486	10	0.968631
RSPH14	Hs_RTDR1_1	SI00105973	10	-2.07868
RSU1	Hs_RSU1_2	SI00100233	10	-0.13842
SACM1L	Hs_SACM1L_2	SI00102844	10	-2.49663
SEL1L	Hs_SEL1L_1	SI00072037	10	-0.92873
SMAD4	Hs_SMAD4_1	SI00076020	10	-0.63919
SOD2	Hs_SOD2_1	SI00013314	10	1.6315
ST13	Hs_ST13_1	SI00057953	10	-0.43514
ST14	Hs_ST14_1	SI00131985	10	0.315961
ST18	Hs_ST18_1	SI00734139	10	0.388499
ST5	Hs_ST5_1	SI00734167	10	-0.25829
ST7	Hs_ST7_1	SI00734195	10	0.997561
ST7L	Hs_ST7L_1	SI00734223	10	0.186383
STEAP4	Hs_TNFAIP9_2	SI00136675	10	0.075402
STK11	Hs_STK11_1	SI00009975	10	0.281088
SUFU	Hs_SUFU_1	SI00114002	10	-2.10675
TAL1	Hs_TAL1_1	SI00048832	10	-0.96321
TGFBR2	Hs_TGFBR2_2	SI00049574	10	-3.91808
TNFRSF10A	Hs_TNFRSF10A_1	SI00056728	10	-1.57569
TNFRSF10B	Hs_TNFRSF10B_1	SI00056700	10	1.01032
TNFSF10	Hs_TNFSF10_2	SI00056154	10	-1.88159
TP53	Hs_TP53_2	SI00011648	10	1.10785
TP53BP1	Hs_TP53BP1_1	SI00079961	10	-0.57316
TP53BP2	Hs_TP53BP2_1	SI00076944	10	-0.68671
TP53I11	Hs_TP53I11_1	SI00083881	10	1.75055
TP53I3	Hs_TP53I3_1	SI00069629	10	-1.01889
TP53INP1	Hs_TP53INP1_1	SI00146076	10	0.718537
TP63	Hs_TP73L_1	SI00055118	10	0.597606
TP73	Hs_TP73_1	SI00076972	10	1.37443
TRIM59	Hs_TRIM59_1	SI00157955	10	0.467776
TSG101	Hs_TSG101_2	SI00087052	10	1.05221
TSPYL2	Hs_TSPYL2_1	SI00132601	10	-1.62065
TSSC1	Hs_TSSC1_1	SI00050526	10	-0.31572
TSSC4	Hs_TSSC4_1	SI00080493	10	-0.93699
TUSC2	Hs_TUSC2_2	SI00096145	10	0.08716
TUSC3	Hs_TUSC3_1	SI00091672	10	1.18282
VBP1	Hs_VBP1_1	SI00051408	10	1.14918
VHL	Hs_VHL_2	SI00011788	10	-0.98119
WT1	Hs_WT1_1	SI00008267	10	1.2099
WT1-AS	Hs_WIT-1_1	SI00112266	10	-0.08726
WTAP	Hs_WTAP_1	SI00069853	10	-2.6082
WWOX	Hs_WWOX_2	SI00115801	10	1.08817
XPA	Hs_XPA_1	SI00008323	10	1.548
XRCC5	Hs_XRCC5_1	SI00129654	10	-0.86158
XRCC6	Hs_G22P1_1	SI00423108	10	-0.46875
ZNF197	Hs_ZNF197_1	SI00093632	10	0.678571
ZNF280A	Hs_SUHW1_1	SI00148862	10	0.309191
ZNF280B	Hs_SUHW2_1	SI00148960	10	1.29082

## Sheet: siRNA screen 2
Gene Symbol	Qiagen Product Name	Qiagen Product ID	Concentration (nM)	Mean rZ-score
APC	Hs_APC_6	SI02757251	10	0.0747967
	Hs_APC_8	SI03041262	10	-1.12435
ARTS-1	Hs_ARTS-1_3	SI00116165	10	-0.446635
	Hs_ARTS-1_7	SI02664648	10	-1.29572
ATR	Hs_ATR_11	SI02660231	10	3.10961
	Hs_ATR_12	SI02664347	10	0.0112186
BLM	Hs_BLM_3	SI00000952	10	-0.0911349
	Hs_BLM_5	SI03033387	10	0.120652
CASP8	Hs_CASP8_7	SI00299593	10	1.43353
	Hs_CASP8_12	SI02662457	10	4.11576
CDKN1A	Hs_CDKN1A_5	SI00299810	10	0.842346
	Hs_CDKN1A_7	SI00604905	10	1.96347
CYB561D2	Hs_CYB561D2_2	SI00093835	10	1.9283
	Hs_CYB561D2_5	SI03083458	10	0.109943
DLC1	Hs_DLC1_2	SI00369348	10	0.00646631
	Hs_DLC1_12	SI04952220	10	2.5358
DMBT1	Hs_DMBT1_5	SI00096432	10	-1.51052
	Hs_DMBT1_7	SI05008381	10	0.282598
E2F1	Hs_E2F1_5	SI00300083	10	0.693601
	Hs_E2F1_6	SI02664410	10	1.27503
ERCC1	Hs_ERCC1_4	SI02663423	10	-0.590309
	Hs_ERCC1_5	SI02663430	10	2.61323
FANCG	Hs_FANCG_4	SI00066262	10	-0.318314
	Hs_FANCG_6	SI05085829	10	-0.121759
GLTSCR1	Hs_GLTSCR1_7	SI05061329	10	2.33383
	Hs_GLTSCR1_8	SI05061336	10	1.79287
GLTSCR2	Hs_GLTSCR2_5	SI02664634	10	-0.509602
	Hs_GLTSCR2_6	SI02664641	10	-1.54232
GPS1	Hs_GPS1_6	SI02632567	10	1.03231
	Hs_RALGPS1_8	SI04298959	10	-0.586147
JUNB	Hs_JUNB_2	SI00034699	10	-0.557137
	Hs_JUNB_5	SI03077445	10	-0.342212
KSR2	Hs_KSR2_5	SI02665544	10	0.611074
	Hs_KSR2_6	SI02665551	10	1.18669
LZTS2	Hs_LZTS2_4	SI02646798	10	-0.657343
	Hs_LZTS2_6	SI04387278	10	-0.428202
MEN1	Hs_MEN1_2	SI00630238	10	-1.13486
	Hs_MEN1_4	SI00630252	10	0.450698
MTUS1	Hs_MTUS1_6	SI03108952	10	2.82173
	Hs_MTUS1_7	SI04022928	10	-1.05777
NF1	Hs_NF1_6	SI02664438	10	1.19486
	Hs_NF1_7	SI02664445	10	-1.43329
OVCA2	Hs_OVCA2_5	SI02664697	10	-0.818636
	Hs_OVCA2_6	SI02664704	10	0.194864
PALB2	Hs_PALB2_2	SI04173582	10	-1.50713
	Hs_FLJ21816_4	SI00399742	10	-2.14362
PTTG1IP	Hs_PTTG1IP_6	SI02664375	10	-1.79238
	Hs_PTTG1IP_7	SI02664382	10	0.0333079
PTTG2	Hs_PTTG2_5	SI02654393	10	-0.2985
	Hs_PTTG2_6	SI02654400	10	-0.488059
RAD54L	Hs_RAD54L_5	SI02664949	10	-0.65604
	Hs_RAD54L_9	SI04384310	10	-0.235525
RB1	Hs_RB1_7	SI02653819	10	-0.569408
	Hs_RB1_8	SI02653931	10	0.786897
RB1CC1	Hs_RB1CC1_6	SI02664571	10	1.57306
	Hs_RB1CC1_7	SI02664578	10	2.0336
RBBP7	Hs_RBBP7_5	SI02664459	10	1.10451
	Hs_RBBP7_6	SI02664466	10	-0.0452636
RTDR1	Hs_RTDR1_4	SI00105994	10	-0.0118013
	Hs_RTDR1_6	SI04996117	10	0.913771
SACM1L	Hs_SACM1L_5	SI02664620	10	1.31181
	Hs_SACM1L_6	SI02664627	10	1.4899
SUFU	Hs_SUFU_5	SI02641982	10	-0.831833
	Hs_SUFU_9	SI05079277	10	-2.50366
SUHW2	Hs_SUHW2_3	SI00148974	10	-1.05166
	Hs_SUHW2_5	SI03057033	10	-1.40739
TGFBR2	Hs_TGFBR2_5	SI00301910	10	1.2728
	Hs_TGFBR2_7	SI02223186	10	1.72428
TNFSF10	Hs_TNFSF10_6	SI02662359	10	0.646127
	Hs_TNFSF10_7	SI02662926	10	1.39542
TP53	Hs_TP53_9	SI02655170	10	2.32828
	Hs_TP53_10	SI02664515	10	0.617153
TP53I11	Hs_TP53I11_3	SI00083895	10	-0.336511
	Hs_TP53I11_5	SI03025589	10	-0.749826
TRA1	Hs_TRA1_5	SI00302008	10	0.253919
	Hs_TRA1_8	SI02655177	10	0.959104
TSG101	Hs_TSG101_6	SI02655184	10	-1.25483
	Hs_TSG101_8	SI02664529	10	-1.62296
TUSC3	Hs_TUSC3_2	SI00091679	10	0.383123
	Hs_TUSC3_6	SI02664557	10	2.33826
TUSC4	Hs_TUSC4_4	SI00089586	10	-1.54389
	Hs_TUSC4_6	SI05104960	10	0.371328
VBP1	Hs_VBP1_6	SI02664536	10	1.73138
	Hs_VBP1_7	SI02664543	10	-0.198585
WT1	Hs_WT1_4	SI00008288	10	-2.92825
	Hs_WT1_6	SI02623369	10	0.676082
WTAP	Hs_WTAP_5	SI02664270	10	-2.34936
	Hs_WTAP_6	SI02757748	10	-0.740011
WWOX	Hs_WWOX_5	SI02777775	10	1.38918
	Hs_WWOX_8	SI03096380	10	-0.446075
XPA	Hs_XPA_3	SI00008337	10	-0.405858
	Hs_XPA_7	SI03097234	10	-0.642517
