# Supplementary material for: Ruthenium Drug BOLD-100 Regulates BRAFMT Colorectal Cancer Cell Apoptosis through AhR/ROS/ATR Signaling Axis Modulation
Source: Mol Cancer Res. 2024 Jul 31;22(12):1088–101. doi: 10.1158/1541-7786.MCR-24-0151 (PMC7616621; doi:10.1158/1541-7786.MCR-24-0151)
Supplement: Table S3 — GSE59857 ssGSEA Hallmarks [file mcr-24-0151_table_s3_suppst3.xlsx]

## Sheet: Supplementary Table S3
GSE59857	BRAFMT	BRAFWT/KRASWT		Z Score Difference
DNA_REPAIR	0.737338	0.415162		0.322176
MITOTIC_SPINDLE	0.484731	0.256472		0.228259
E2F_TARGETS	0.437599	0.347734		0.0898645
G2M_CHECKPOINT	0.432542	0.364064		0.0684781
TGF_BETA_SIGNALING	0.378598	0.143421		0.235177
MYC_TARGETS_V1	0.352412	0.274962		0.0774501
TNFA_SIGNALING_VIA_NFKB	0.335704	0.0825321		0.253172
UV_RESPONSE_DN	0.320757	0.129275		0.191482
PI3K_AKT_MTOR_SIGNALING	0.293833	0.249994		0.0438388
HEDGEHOG_SIGNALING	0.280309	0.230011		0.0502979
UNFOLDED_PROTEIN_RESPONSE	0.278664	0.15127		0.127394
APOPTOSIS	0.253986	-0.022676		0.276662
MTORC1_SIGNALING	0.22494	0.179807		0.0451326
REACTIVE_OXYGEN_SPECIES_PATHWAY	0.203638	0.249687		-0.0460497
MYC_TARGETS_V2	0.182249	0.0417858		0.140463
ANDROGEN_RESPONSE	0.177914	0.321788		-0.143874
INFLAMMATORY_RESPONSE	0.167053	0.0525348		0.114518
ALLOGRAFT_REJECTION	0.163791	-0.0325611		0.196352
PROTEIN_SECRETION	0.14364	0.30685		-0.163209
INTERFERON_GAMMA_RESPONSE	0.0967125	-0.088662		0.185374
COMPLEMENT	0.085676	0.0799846		0.00569145
PANCREAS_BETA_CELLS	0.0830827	0.164946		-0.0818633
APICAL_SURFACE	0.0510361	0.220791		-0.169755
ANGIOGENESIS	0.0339645	-0.00322844		0.0371929
EPITHELIAL_MESENCHYMAL_TRANSITION	0.0297466	0.138069		-0.108322
P53_PATHWAY	0.0217847	-0.134664		0.156449
INTERFERON_ALPHA_RESPONSE	0.0189741	-0.198943		0.217917
KRAS_SIGNALING_UP	0.0111561	-0.00756368		0.0187198
OXIDATIVE_PHOSPHORYLATION	-0.0440258	-0.10801		0.0639845
HEME_METABOLISM	-0.0591568	-0.0413519		-0.0178048
IL2_STAT5_SIGNALING	-0.0594907	0.00671537		-0.0662061
HYPOXIA	-0.0663436	-0.0506569		-0.0156867
APICAL_JUNCTION	-0.087525	0.0442602		-0.131785
GLYCOLYSIS	-0.0911707	0.100057		-0.191228
COAGULATION	-0.111339	-0.123797		0.0124572
IL6_JAK_STAT3_SIGNALING	-0.134125	-0.0835149		-0.0506099
ADIPOGENESIS	-0.156541	-0.115966		-0.0405753
MYOGENESIS	-0.162457	-0.125001		-0.0374565
ESTROGEN_RESPONSE_EARLY	-0.203454	-0.142005		-0.0614485
KRAS_SIGNALING_DN	-0.229658	0.0325155		-0.262174
ESTROGEN_RESPONSE_LATE	-0.261861	-0.124804		-0.137057
WNT_BETA_CATENIN_SIGNALING	-0.270962	-0.260775		-0.0101869
NOTCH_SIGNALING	-0.329221	-0.00181285		-0.327408
SPERMATOGENESIS	-0.481501	0.0553832		-0.536884
XENOBIOTIC_METABOLISM	-0.499858	-0.354328		-0.14553
CHOLESTEROL_HOMEOSTASIS	-0.511411	-0.281608		-0.229804
UV_RESPONSE_UP	-0.532475	-0.432606		-0.0998685
FATTY_ACID_METABOLISM	-0.660255	-0.267136		-0.393118
BILE_ACID_METABOLISM	-0.804661	-0.410281		-0.39438
PEROXISOME	-0.832955	-0.367982		-0.464972
