# Supplementary material for: Ruthenium Drug BOLD-100 Regulates BRAFMT Colorectal Cancer Cell Apoptosis through AhR/ROS/ATR Signaling Axis Modulation
Source: Mol Cancer Res. 2024 Jul 31;22(12):1088–101. doi: 10.1158/1541-7786.MCR-24-0151 (PMC7616621; doi:10.1158/1541-7786.MCR-24-0151)
Supplement: Table S4 — Enrichr KEGG Pathways [file mcr-24-0151_table_s4_suppst4.xlsx]

## Sheet: VACO432 3h BOLD-100 vs Control
Genes that have padj<0.05 AND log2FC >=0.58 and <=-0.58 (FC >=1.5 and <=-1.5)													Enrichr Results (All pathways returned)
GeneSymbol	ENSEMBL_ID	GeneBiotype	CompGroup_mean	RefGroup_mean	baseMean	log2FoldChange	lfcSE	stat	pvalue	padj			Term	Overlap	P-value	Adjusted P-value	Old P-value	Old Adjusted P-value	Odds Ratio	Combined Score	Genes
CYP1A1	ENSG00000140465	protein_coding	1364.21	181.348	419.236	2.91036	0.131251	22.174	6.11883e-109	9.36731e-105			Tryptophan metabolism	2/42	4.28781e-05	0.000226302	0	0	332.5833333333333	3344.8402322963743	CYP1A1;CYP1B1
MKI67	ENSG00000148773	protein_coding	6444.44	10053.2	10043.3	-0.641903	0.0425391	-15.0897	1.89188e-51	1.44814e-47			Ovarian steroidogenesis	2/51	6.34385e-05	0.000226302	0	0	271.3741496598639	2622.950505962369	CYP1A1;CYP1B1
RRM2	ENSG00000171848	protein_coding	2458.92	4467.92	3732.5	-0.862076	0.0590175	-14.6071	2.52964e-48	1.29088e-44			Steroid hormone biosynthesis	2/61	9.0962e-05	0.000226302	0	0	225.26553672316385	2096.111196622331	CYP1A1;CYP1B1
AHNAK2	ENSG00000185567	protein_coding	1227.35	567.327	1690.98	1.1163	0.0766138	14.5705	4.3292e-48	1.65689e-44			Retinol metabolism	2/68	0.000113151	0.000226302	0	0	201.3030303030303	1829.1974888825955	ALDH1A3;CYP1A1
PKMYT1	ENSG00000127564	protein_coding	585.987	1065.99	1224.38	-0.863709	0.0627981	-13.7537	4.83567e-43	1.48058e-39			Metabolism of xenobiotics by cytochrome P450	2/76	0.00014145	0.00022632	0	0	179.46846846846847	1590.7302830047636	CYP1A1;CYP1B1
MCM7	ENSG00000166508	protein_coding	2347.15	3917.93	3536.76	-0.740522	0.0540005	-13.7132	8.45913e-43	1.85001e-39			Chemical carcinogenesis	2/239	0.00138868	0.00185158	0	0	55.57805907172996	365.67031218383914	CYP1A1;CYP1B1
ATAD2	ENSG00000156802	protein_coding	1033.83	1759.15	1847.27	-0.768025	0.0593666	-12.937	2.78352e-38	4.73476e-35			Lipid and atherosclerosis	1/215	0.0526116	0.0601276	0	0	23.108644859813083	68.05075155136298	CYP1A1
SEMA4G	ENSG00000095539	protein_coding	2578.39	1541.62	1029.64	0.74307	0.0589667	12.6015	2.07098e-36	2.88224e-33			MicroRNAs in cancer	1/310	0.0751415	0.0751415	0	0	15.927184466019417	41.225652108301766	CYP1B1
MYOF	ENSG00000138119	protein_coding	3056.06	1706.13	2698.3	0.841237	0.0668218	12.5893	2.41961e-36	3.08682e-33
CDT1	ENSG00000167513	protein_coding	687.25	1271.97	1042.76	-0.890317	0.0727872	-12.2318	2.10253e-34	2.29911e-31
FANCI	ENSG00000140525	protein_coding	941.188	1530.99	1470.97	-0.703561	0.0579019	-12.1509	5.67292e-34	5.78978e-31
HMGN2	ENSG00000198830	protein_coding	2384.71	3662.86	2788.77	-0.620223	0.0521208	-11.8997	1.18743e-32	1.13615e-29
MVP	ENSG00000013364	protein_coding	2962.85	1902.06	1313.16	0.639063	0.0544314	11.7407	7.88332e-32	7.09917e-29
HMGB2	ENSG00000164104	protein_coding	1133.12	1933.35	1671.74	-0.771588	0.0663795	-11.6239	3.11611e-31	2.65025e-28
ASF1B	ENSG00000105011	protein_coding	421.115	823.242	554.862	-0.970968	0.0839556	-11.5653	6.18033e-31	4.97972e-28
CDCA5	ENSG00000146670	protein_coding	440.13	813.348	730.325	-0.888935	0.0770247	-11.5409	8.20473e-31	6.28031e-28
FEN1	ENSG00000168496	protein_coding	557.934	1091.24	715.476	-0.970266	0.08545	-11.3548	7.02169e-30	4.6737e-27
TK1	ENSG00000167900	protein_coding	697.773	1220.93	923.503	-0.807818	0.0711841	-11.3483	7.56308e-30	4.8243e-27
FOXM1	ENSG00000111206	protein_coding	1118.77	1774.38	1763.69	-0.66702	0.0598842	-11.1385	8.14901e-29	4.7982e-26
TCOF1	ENSG00000070814	protein_coding	1737.8	2621.03	2343.07	-0.593315	0.0536861	-11.0516	2.15429e-28	1.22148e-25
SLC2A1	ENSG00000117394	protein_coding	7479.12	4797.62	3025.32	0.639692	0.0584603	10.9423	7.23195e-28	3.95407e-25
MYBL2	ENSG00000101057	protein_coding	433.266	788.612	802.367	-0.865616	0.0796726	-10.8647	1.69841e-27	8.96585e-25
MCM4	ENSG00000104738	protein_coding	1965.81	3338.16	2511.9	-0.764832	0.0704635	-10.8543	1.90262e-27	9.70905e-25
MEGF6	ENSG00000162591	protein_coding	3495	1812.44	1235.5	0.947395	0.0874104	10.8385	2.26232e-27	1.11722e-24
UHRF1	ENSG00000276043	protein_coding	1151.78	1997.17	1604.73	-0.795687	0.073503	-10.8252	2.61436e-27	1.25073e-24
CYP1B1	ENSG00000138061	protein_coding	238.513	57.4487	75.881	2.05511	0.189931	10.8203	2.75941e-27	1.28012e-24
GINS2	ENSG00000131153	protein_coding	231.202	484.524	347.86	-1.07042	0.0990462	-10.8073	3.18037e-27	1.43201e-24
VIPR1	ENSG00000114812	protein_coding	1926.41	1219.78	770.633	0.658295	0.0614372	10.7149	8.66294e-27	3.78917e-24
KIF18B	ENSG00000186185	protein_coding	834.501	1341.15	1602.72	-0.68574	0.0645241	-10.6277	2.21586e-26	9.42296e-24
GINS1	ENSG00000101003	protein_coding	291.713	540.575	580.431	-0.89171	0.0839882	-10.6171	2.48182e-26	1.02687e-23
NCAPD3	ENSG00000151503	protein_coding	1004.43	1575.71	1415.61	-0.651487	0.0618294	-10.5369	5.84204e-26	2.35357e-23
CLSPN	ENSG00000092853	protein_coding	611.334	1085.34	1124.12	-0.830307	0.0788531	-10.5298	6.29725e-26	2.41011e-23
STMN1	ENSG00000117632	protein_coding	1038.76	1722.12	1377.37	-0.730679	0.0694234	-10.525	6.62877e-26	2.47512e-23
MCM3	ENSG00000112118	protein_coding	1704.62	2704.71	1849.67	-0.667548	0.063845	-10.4558	1.37866e-25	5.02521e-23
LMNB1	ENSG00000113368	protein_coding	1590.59	2518.26	1712.51	-0.664697	0.0637504	-10.4266	1.8757e-25	6.67793e-23
LAMA3	ENSG00000053747	protein_coding	2229.82	866.286	661.965	1.36441	0.132891	10.2671	9.91278e-25	3.44897e-22
MCM2	ENSG00000073111	protein_coding	1389.45	2335.88	1806.28	-0.750795	0.0740841	-10.1344	3.88868e-24	1.21493e-21
CCNF	ENSG00000162063	protein_coding	561.658	911.743	996.613	-0.700024	0.0690981	-10.1309	4.03032e-24	1.234e-21
RRM1	ENSG00000167325	protein_coding	702.236	1096.96	1104.22	-0.644402	0.0636221	-10.1286	4.12569e-24	1.23844e-21
ALDH3A1	ENSG00000108602	protein_coding	4725.61	2112.37	1529.46	1.1615	0.11475	10.122	4.41364e-24	1.29939e-21
LMO7	ENSG00000136153	protein_coding	3396.49	2049.2	1531.87	0.729138	0.0721091	10.1116	4.9077e-24	1.41758e-21
CDK6	ENSG00000105810	protein_coding	683.298	361.502	787.038	0.917107	0.0914923	10.0239	1.19719e-23	3.33232e-21
NCAPG2	ENSG00000146918	protein_coding	840.933	1259.32	1443.68	-0.581113	0.0580588	-10.009	1.3909e-23	3.80238e-21
KDM5B	ENSG00000117139	protein_coding	523.808	280.515	602.342	0.903586	0.0904126	9.99402	1.61874e-23	4.34758e-21
CDC6	ENSG00000094804	protein_coding	679.214	1217.5	989.378	-0.843796	0.084933	-9.93484	2.93657e-23	7.75102e-21
KIF11	ENSG00000138160	protein_coding	708.788	1128.87	1253.06	-0.671977	0.0684799	-9.81277	9.9209e-23	2.44966e-20
TMEM45B	ENSG00000151715	protein_coding	1631.52	1037.2	631.342	0.65486	0.0671066	9.75851	1.69628e-22	4.05756e-20
ZWINT	ENSG00000122952	protein_coding	621.826	1005.83	808.255	-0.694956	0.0717421	-9.68686	3.42904e-22	8.07619e-20
WDR76	ENSG00000092470	protein_coding	251.361	449.945	460.053	-0.843836	0.0876599	-9.62626	6.19452e-22	1.4154e-19
AKR1C1	ENSG00000187134	protein_coding	338.618	102.307	95.1494	1.72869	0.179626	9.62378	6.3455e-22	1.42858e-19
KIFC1	ENSG00000237649	protein_coding	649.575	1022.58	1005.22	-0.657165	0.0683852	-9.60975	7.2724e-22	1.59307e-19
BIRC5	ENSG00000089685	protein_coding	734.629	1160.33	919.747	-0.659238	0.0688633	-9.57314	1.03708e-21	2.23614e-19
MCM10	ENSG00000065328	protein_coding	366.509	650.858	821.15	-0.833212	0.0873853	-9.53491	1.50011e-21	3.1896e-19
ESPL1	ENSG00000135476	protein_coding	544.94	849.612	1231.87	-0.641967	0.0682875	-9.40094	5.40803e-21	1.1188e-18
MCM6	ENSG00000076003	protein_coding	850.978	1452.83	1070.99	-0.773286	0.082286	-9.39754	5.58521e-21	1.14005e-18
CHAF1A	ENSG00000167670	protein_coding	803.304	1296.33	1076.37	-0.692421	0.0745049	-9.29363	1.49113e-20	2.96464e-18
ALDH1A3	ENSG00000184254	protein_coding	174.32	43.4357	53.2413	2.00539	0.217771	9.20874	3.2999e-20	6.3947e-18
NCAPG	ENSG00000109805	protein_coding	433.306	719.748	691.104	-0.730772	0.079443	-9.1987	3.62299e-20	6.93305e-18
E2F8	ENSG00000129173	protein_coding	293.512	549.541	353.562	-0.906916	0.098644	-9.19383	3.79094e-20	7.16487e-18
ARHGAP11A	ENSG00000198826	protein_coding	767.162	1167.94	1305.93	-0.60896	0.0667368	-9.1248	7.18703e-20	1.27937e-17
CDC45	ENSG00000093009	protein_coding	378.634	668.788	554.888	-0.82315	0.0902384	-9.12195	7.37848e-20	1.29836e-17
KIF23	ENSG00000137807	protein_coding	430.047	673.258	919.226	-0.650316	0.0720946	-9.02032	1.87547e-19	3.12082e-17
CDKN1A	ENSG00000124762	protein_coding	3725.67	1737.22	1707.79	1.10077	0.122246	9.00453	2.16587e-19	3.56529e-17
TANC1	ENSG00000115183	protein_coding	1839.05	1099.46	1021.59	0.74473	0.0828523	8.98865	2.5028e-19	4.0332e-17
NEAT1	ENSG00000245532	lncRNA	29967.6	14110.9	24016.9	1.08672	0.120971	8.98335	2.62644e-19	4.18836e-17
CDK2	ENSG00000123374	protein_coding	552.272	848.383	888.875	-0.622441	0.0695858	-8.94495	3.72132e-19	5.87316e-17
DTL	ENSG00000143476	protein_coding	454.181	799.56	729.018	-0.819997	0.0916909	-8.94306	3.78534e-19	5.91324e-17
ABCC2	ENSG00000023839	protein_coding	1017.25	378.91	307.189	1.42407	0.159284	8.94043	3.87646e-19	5.99442e-17
INPP4A	ENSG00000040933	protein_coding	1281.61	836.86	699.399	0.617067	0.0691262	8.92667	4.39011e-19	6.72081e-17
NCAPH	ENSG00000121152	protein_coding	487.167	763.008	642.932	-0.647591	0.0730972	-8.85931	8.0513e-19	1.20841e-16
LAMB2	ENSG00000172037	protein_coding	1933.55	1263.2	1902.63	0.612792	0.0695051	8.8165	1.18091e-18	1.75519e-16
AURKB	ENSG00000178999	protein_coding	521.286	831.114	988.052	-0.675636	0.0766539	-8.81411	1.2064e-18	1.77584e-16
MUC13	ENSG00000173702	protein_coding	2096.01	1400.8	831.641	0.58217	0.0661025	8.80708	1.2845e-18	1.8728e-16
MCM5	ENSG00000100297	protein_coding	1247.72	2095.41	1501.11	-0.749167	0.0859546	-8.71585	2.8858e-18	4.16781e-16
CDCA8	ENSG00000134690	protein_coding	486.246	758.679	807.727	-0.643893	0.0750245	-8.58244	9.28851e-18	1.31665e-15
CYP4F3	ENSG00000186529	protein_coding	339.961	135.648	113.274	1.32996	0.156038	8.52329	1.55077e-17	2.11971e-15
CDHR2	ENSG00000074276	protein_coding	894.425	546.203	338.458	0.714301	0.0838613	8.51764	1.62836e-17	2.20607e-15
KIF15	ENSG00000163808	protein_coding	307.648	509.693	469.235	-0.725393	0.0852748	-8.50654	1.79203e-17	2.40651e-15
FANCA	ENSG00000187741	protein_coding	1054.65	1593.57	1357.76	-0.595763	0.070093	-8.49961	1.90236e-17	2.53245e-15
FDXR	ENSG00000161513	protein_coding	1229.7	742.969	705.767	0.728972	0.0862187	8.45492	2.79285e-17	3.68584e-15
KIF2C	ENSG00000142945	protein_coding	612.151	939.64	1058.21	-0.618788	0.073544	-8.41386	3.96746e-17	5.14727e-15
PPFIBP2	ENSG00000166387	protein_coding	792.041	487.448	348.07	0.702322	0.0836713	8.39383	4.70567e-17	5.95365e-15
FANCD2	ENSG00000144554	protein_coding	683.188	1034.09	961.765	-0.59624	0.0711371	-8.38156	5.22297e-17	6.55397e-15
MAD2L1	ENSG00000164109	protein_coding	391.604	646.554	509.663	-0.725598	0.0866094	-8.37782	5.39175e-17	6.71076e-15
TCF19	ENSG00000137310	protein_coding	281.795	526.926	419.522	-0.905983	0.108311	-8.36464	6.02999e-17	7.4446e-15
EXO1	ENSG00000174371	protein_coding	318.052	561.566	510.392	-0.82229	0.0988514	-8.31845	8.91208e-17	1.0659e-14
TICRR	ENSG00000140534	protein_coding	626.283	954.148	1006.42	-0.608841	0.0732634	-8.3103	9.54601e-17	1.12415e-14
DGKA	ENSG00000065357	protein_coding	608.33	335.466	416.559	0.862647	0.104435	8.26011	1.45539e-16	1.65041e-14
COL17A1	ENSG00000065618	protein_coding	803.851	492.829	299.925	0.705649	0.0854958	8.25361	1.53683e-16	1.72641e-14
OPTN	ENSG00000123240	protein_coding	255.203	136.282	506.468	0.900093	0.109127	8.24809	1.6095e-16	1.77265e-14
CYP4F11	ENSG00000171903	protein_coding	77.7699	23.5745	551.233	1.73619	0.210564	8.24544	1.64557e-16	1.78667e-14
SPC24	ENSG00000161888	protein_coding	331.138	534.368	466.792	-0.693766	0.0844014	-8.21985	2.03766e-16	2.19679e-14
HELLS	ENSG00000119969	protein_coding	843.565	1297.36	1192.24	-0.620266	0.0758698	-8.1754	2.94875e-16	3.15681e-14
FTH1	ENSG00000167996	protein_coding	52223.5	29391	22308.6	0.829301	0.101668	8.15697	3.43538e-16	3.65224e-14
ABCC3	ENSG00000108846	protein_coding	2142.48	1351.48	803.778	0.666381	0.0820051	8.12609	4.43359e-16	4.68096e-14
MXD4	ENSG00000123933	protein_coding	1083.48	704.101	538.917	0.624631	0.076906	8.122	4.58568e-16	4.80837e-14
FAM111B	ENSG00000189057	protein_coding	97.0128	215.121	199.439	-1.14691	0.142189	-8.06608	7.25899e-16	7.45825e-14
PLK4	ENSG00000142731	protein_coding	246.858	412.933	493.669	-0.741807	0.0920362	-8.05995	7.63271e-16	7.75204e-14
ANLN	ENSG00000011426	protein_coding	892.198	1346.29	1911.36	-0.594714	0.0746549	-7.96618	1.63651e-15	1.62684e-13
RECQL4	ENSG00000160957	protein_coding	1195.06	1885.42	1976.21	-0.658886	0.0836107	-7.8804	3.2633e-15	3.142e-13
SLC4A11	ENSG00000088836	protein_coding	457.947	281.849	521.532	0.697151	0.0888577	7.84569	4.30563e-15	4.11968e-13
C1orf116	ENSG00000182795	protein_coding	527.301	287.902	188.87	0.874482	0.112413	7.77919	7.29908e-15	6.77222e-13
PTK6	ENSG00000101213	protein_coding	464.807	266.528	240.259	0.805451	0.104119	7.73585	1.02715e-14	9.24975e-13
CKAP2L	ENSG00000169607	protein_coding	253.897	412.341	459.45	-0.700673	0.0909315	-7.7055	1.30329e-14	1.16e-12
BLM	ENSG00000197299	protein_coding	273.704	463.178	375.202	-0.757117	0.098364	-7.69709	1.39201e-14	1.22473e-12
E2F2	ENSG00000007968	protein_coding	450.7	737.445	575.45	-0.712539	0.0926605	-7.68978	1.47389e-14	1.28203e-12
UNG	ENSG00000076248	protein_coding	470.812	786.898	618.771	-0.744127	0.0968777	-7.68109	1.5774e-14	1.35665e-12
MSH6	ENSG00000116062	protein_coding	534.591	812.063	797.031	-0.604076	0.0789248	-7.65382	1.95099e-14	1.65015e-12
PSMC3IP	ENSG00000131470	protein_coding	147.87	291.419	270.262	-0.981866	0.128559	-7.6375	2.21475e-14	1.85276e-12
SLCO2B1	ENSG00000137491	protein_coding	815.733	527.186	333.925	0.63049	0.0826618	7.62734	2.3965e-14	1.99392e-12
CYP3A5	ENSG00000106258	protein_coding	927.449	570.575	345.603	0.704826	0.0925403	7.61642	2.608e-14	2.15699e-12
WDHD1	ENSG00000198554	protein_coding	331.766	522.268	508.02	-0.657688	0.0863584	-7.6158	2.62069e-14	2.15699e-12
CENPM	ENSG00000100162	protein_coding	251.851	414.174	328.075	-0.720389	0.0949622	-7.58606	3.29775e-14	2.67451e-12
CDCA7	ENSG00000144354	protein_coding	684.483	1050.56	644.702	-0.619752	0.0818288	-7.57377	3.62544e-14	2.90586e-12
TP73	ENSG00000078900	protein_coding	354.934	586.538	432.912	-0.726743	0.0960668	-7.56498	3.87929e-14	3.09313e-12
POLA1	ENSG00000101868	protein_coding	532.147	819.528	647.169	-0.625427	0.0826848	-7.56399	3.90899e-14	3.10066e-12
TRIP13	ENSG00000071539	protein_coding	377.982	572.401	464.939	-0.600038	0.0793928	-7.55785	4.09789e-14	3.23374e-12
CHTF18	ENSG00000127586	protein_coding	952.569	1452.24	1529.54	-0.608056	0.0805309	-7.55059	4.333e-14	3.38438e-12
PHLDA3	ENSG00000174307	protein_coding	354.554	169.928	319.44	1.06402	0.141934	7.49657	6.55096e-14	5.03963e-12
AKR1C3	ENSG00000196139	protein_coding	555.253	322.986	202.727	0.784332	0.104781	7.48547	7.12902e-14	5.45691e-12
CYP4F12	ENSG00000186204	protein_coding	235.956	94.4106	72.5479	1.3229	0.17698	7.47487	7.72778e-14	5.8858e-12
TMEM106C	ENSG00000134291	protein_coding	607.935	921.268	968.47	-0.600632	0.0804162	-7.46904	8.07807e-14	6.12214e-12
NABP1	ENSG00000173559	protein_coding	800.326	475.801	788.451	0.754886	0.101294	7.45244	9.16314e-14	6.87823e-12
RAD54L	ENSG00000085999	protein_coding	431.4	698.159	614.547	-0.696125	0.0938845	-7.41469	1.21909e-13	9.10394e-12
TP53INP1	ENSG00000164938	protein_coding	349.969	159.036	173.985	1.14053	0.155181	7.34966	1.98714e-13	1.44176e-11
SYTL1	ENSG00000142765	protein_coding	1039.56	682.341	459.227	0.606555	0.082631	7.34052	2.1277e-13	1.53646e-11
CCNA2	ENSG00000145386	protein_coding	485.183	727.121	777.178	-0.584795	0.0797738	-7.33066	2.29025e-13	1.62343e-11
SUCLA2	ENSG00000136143	protein_coding	680.22	443.44	403.232	0.618738	0.0844648	7.32539	2.382e-13	1.68046e-11
DARS2	ENSG00000117593	protein_coding	479.681	716.1	530.003	-0.580943	0.0794137	-7.3154	2.56622e-13	1.80068e-11
SIVA1	ENSG00000184990	protein_coding	398.748	612.302	495.753	-0.620213	0.0847878	-7.31489	2.57593e-13	1.80068e-11
LINC00511	ENSG00000227036	lncRNA	1176.14	648.695	498.95	0.858975	0.118053	7.27621	3.43337e-13	2.35702e-11
CDCA3	ENSG00000111665	protein_coding	363.612	560.863	628.701	-0.626396	0.0867813	-7.2181	5.27187e-13	3.51069e-11
ZNF367	ENSG00000165244	protein_coding	237.7	417.39	292.364	-0.816761	0.113156	-7.21804	5.27441e-13	3.51069e-11
FKBP5	ENSG00000096060	protein_coding	367.36	574.301	460.572	-0.648538	0.0901493	-7.19404	6.29029e-13	4.15078e-11
CLU	ENSG00000120885	protein_coding	354.792	188.792	408.494	0.910138	0.127187	7.15589	8.31346e-13	5.39283e-11
MELK	ENSG00000165304	protein_coding	399.511	625.661	584.019	-0.649293	0.0909575	-7.13842	9.44109e-13	6.09847e-11
ATAD5	ENSG00000176208	protein_coding	354.788	553.972	527.449	-0.641057	0.0903937	-7.09183	1.32349e-12	8.47755e-11
ORC6	ENSG00000091651	protein_coding	264.43	409.818	454.952	-0.632503	0.0893157	-7.08166	1.42441e-12	9.04823e-11
ALS2CL	ENSG00000178038	protein_coding	648.699	422.55	447.928	0.619585	0.0878287	7.05447	1.73257e-12	1.08704e-10
CENPU	ENSG00000151725	protein_coding	207.87	361.658	264.844	-0.801123	0.11376	-7.04222	1.89204e-12	1.17268e-10
RFC5	ENSG00000111445	protein_coding	400.92	619.509	495.667	-0.629235	0.089448	-7.03464	1.99773e-12	1.22824e-10
E2F1	ENSG00000101412	protein_coding	434.386	675.84	644.008	-0.638737	0.0912212	-7.00207	2.52212e-12	1.52013e-10
RFC4	ENSG00000163918	protein_coding	308.904	479.341	459.059	-0.636594	0.0909291	-7.001	2.54146e-12	1.52577e-10
CYFIP2	ENSG00000055163	protein_coding	746.564	473.426	539.872	0.656123	0.0938461	6.99147	2.72017e-12	1.62669e-10
KIZ	ENSG00000088970	protein_coding	621.617	403.49	307.272	0.620386	0.0891441	6.95936	3.41834e-12	1.99738e-10
CHAF1B	ENSG00000159259	protein_coding	220.313	362.123	375.011	-0.724141	0.10476	-6.91241	4.76496e-12	2.74236e-10
CDCA2	ENSG00000184661	protein_coding	350.682	531.94	451.396	-0.599813	0.0867938	-6.91079	4.81977e-12	2.76352e-10
ITGB7	ENSG00000139626	protein_coding	330.057	152.781	108.962	1.11269	0.161278	6.89921	5.22927e-12	2.965e-10
GAS6-AS1	ENSG00000233695	lncRNA	129.011	43.8068	50.7404	1.56317	0.226897	6.88933	5.60571e-12	3.15086e-10
GMNN	ENSG00000112312	protein_coding	242.987	398.163	309.539	-0.716984	0.104359	-6.87035	6.40445e-12	3.57831e-10
GTSE1	ENSG00000075218	protein_coding	272.676	416.631	642.992	-0.615507	0.089684	-6.86306	6.74e-12	3.7521e-10
WFDC21P	ENSG00000261040	transcribed_unitary_pseudogene	156.547	42.138	41.4834	1.89145	0.275861	6.85653	7.05523e-12	3.91335e-10
CENPN	ENSG00000166451	protein_coding	213.689	335.135	339.342	-0.649063	0.0949859	-6.83326	8.30092e-12	4.58768e-10
PLK3	ENSG00000173846	protein_coding	769.279	508.057	434.933	0.597668	0.0882624	6.77149	1.27464e-11	6.89523e-10
RAD51	ENSG00000051180	protein_coding	172.502	295.504	260.095	-0.778668	0.115158	-6.76173	1.36352e-11	7.32423e-10
E2F7	ENSG00000165891	protein_coding	267.845	403.223	550.417	-0.586432	0.087349	-6.71367	1.89792e-11	9.98463e-10
SERPINB5	ENSG00000206075	protein_coding	384.203	206.739	134.351	0.892814	0.133246	6.70048	2.07736e-11	1.0854e-09
PSRC1	ENSG00000134222	protein_coding	226.655	369.342	451.402	-0.706863	0.105984	-6.66951	2.56665e-11	1.32299e-09
UBR7	ENSG00000012963	protein_coding	255.902	396.374	364.951	-0.637113	0.0955489	-6.66793	2.59431e-11	1.33276e-09
SKA1	ENSG00000154839	protein_coding	201.826	336.937	364.658	-0.73954	0.11159	-6.62728	3.41932e-11	1.73332e-09
ESCO2	ENSG00000171320	protein_coding	180.461	316.471	232.528	-0.808214	0.122185	-6.61465	3.72434e-11	1.87553e-09
MASTL	ENSG00000120539	protein_coding	288.846	437.69	488.74	-0.603491	0.0918552	-6.57003	5.03045e-11	2.4448e-09
MDM2	ENSG00000135679	protein_coding	3518.14	2049.43	2519.27	0.779627	0.118656	6.57046	5.01612e-11	2.4448e-09
LIF	ENSG00000128342	protein_coding	458.041	292.761	368.052	0.644031	0.0987028	6.52495	6.80257e-11	3.24425e-09
SERPINE2	ENSG00000135919	protein_coding	703.908	462.547	292.62	0.609445	0.0933977	6.52527	6.78774e-11	3.24425e-09
RFC3	ENSG00000133119	protein_coding	148.701	255.518	226.051	-0.780973	0.120354	-6.48894	8.64431e-11	4.07187e-09
FADS3	ENSG00000221968	protein_coding	691.048	457.272	427.18	0.595373	0.0919272	6.47657	9.3834e-11	4.39298e-09
ORC1	ENSG00000085840	protein_coding	354.623	570.756	466.529	-0.6902	0.106844	-6.45986	1.04801e-10	4.87661e-09
MCM8	ENSG00000125885	protein_coding	211.881	326.043	435.402	-0.620431	0.0963383	-6.44013	1.19373e-10	5.5211e-09
NRGN	ENSG00000154146	protein_coding	69.0733	136.126	153.583	-0.977329	0.152918	-6.39119	1.646e-10	7.45522e-09
TGFA	ENSG00000163235	protein_coding	607.169	399.463	331.935	0.604353	0.0946759	6.38339	1.7321e-10	7.82203e-09
UBE2T	ENSG00000077152	protein_coding	229.674	374.208	289.868	-0.703496	0.110261	-6.38029	1.76756e-10	7.9587e-09
SDCBP2	ENSG00000125775	protein_coding	255.226	104.351	84.7506	1.29154	0.203389	6.35007	2.1522e-10	9.66218e-09
SKA3	ENSG00000165480	protein_coding	267.513	403.856	376.763	-0.595325	0.0937968	-6.34697	2.19602e-10	9.80142e-09
FAM214A	ENSG00000047346	protein_coding	210.461	116.344	177.171	0.870439	0.137512	6.3299	2.45322e-10	1.09175e-08
CKS1B	ENSG00000173207	protein_coding	282.676	425.857	390.782	-0.593132	0.093767	-6.3256	2.52249e-10	1.11933e-08
CCNE2	ENSG00000175305	protein_coding	97.5706	172.204	270.445	-0.82255	0.130847	-6.28634	3.25029e-10	1.43397e-08
PROM2	ENSG00000155066	protein_coding	97.5113	32.3054	47.1844	1.58858	0.252922	6.28091	3.36603e-10	1.48076e-08
KIF24	ENSG00000186638	protein_coding	213.238	335.303	314.543	-0.655789	0.104496	-6.27571	3.48039e-10	1.5259e-08
PBK	ENSG00000168078	protein_coding	293.13	463.842	354.62	-0.665019	0.106058	-6.27032	3.6031e-10	1.57151e-08
CENPH	ENSG00000153044	protein_coding	97.0453	175.684	174.68	-0.859875	0.137669	-6.24595	4.21222e-10	1.81137e-08
CDC25A	ENSG00000164045	protein_coding	351.529	526.705	569.827	-0.588179	0.0942967	-6.23754	4.44514e-10	1.89556e-08
BEX5	ENSG00000184515	protein_coding	225.056	463.16	205.736	-1.04301	0.168534	-6.18872	6.06532e-10	2.52321e-08
UTRN	ENSG00000152818	protein_coding	307.485	184.782	630.303	0.736656	0.119115	6.18441	6.2334e-10	2.5861e-08
BRIP1	ENSG00000136492	protein_coding	287.285	440.005	468.682	-0.613981	0.100253	-6.12431	9.1077e-10	3.71813e-08
AHRR	ENSG00000063438	protein_coding	148.648	60.989	75.9084	1.28001	0.209144	6.12025	9.34258e-10	3.79378e-08
DEPDC1B	ENSG00000035499	protein_coding	172.825	286.979	283.702	-0.729099	0.119439	-6.10438	1.03202e-09	4.16866e-08
SPC25	ENSG00000152253	protein_coding	81.8117	148.868	180.705	-0.866936	0.142165	-6.0981	1.07334e-09	4.31281e-08
DIAPH3	ENSG00000139734	protein_coding	183.472	282.084	557.699	-0.609612	0.100195	-6.08423	1.17055e-09	4.64248e-08
DNA2	ENSG00000138346	protein_coding	219.393	333.795	424.608	-0.608012	0.100113	-6.07325	1.25346e-09	4.93295e-08
CNTNAP1	ENSG00000108797	protein_coding	193.928	122.42	515.019	0.667751	0.110443	6.04611	1.48384e-09	5.76553e-08
PINK1	ENSG00000158828	protein_coding	394.996	251.074	244.203	0.653226	0.1084	6.02606	1.68009e-09	6.51153e-08
COL27A1	ENSG00000196739	protein_coding	263.356	168.468	2058.45	0.661031	0.1101	6.0039	1.92639e-09	7.38789e-08
FIGNL1	ENSG00000132436	protein_coding	233.837	354.319	310.856	-0.605038	0.10088	-5.9976	2.00259e-09	7.64528e-08
BARD1	ENSG00000138376	protein_coding	249.612	381.292	347.453	-0.610661	0.101894	-5.99309	2.05886e-09	7.84057e-08
RAD51AP1	ENSG00000111247	protein_coding	115.423	199.137	208.435	-0.792199	0.133215	-5.94676	2.73498e-09	1.02122e-07
FXYD3	ENSG00000089356	protein_coding	227.035	117.181	79.8915	0.958132	0.16126	5.94154	2.82364e-09	1.0492e-07
CDK1	ENSG00000170312	protein_coding	433.579	655.077	622.945	-0.595644	0.100549	-5.9239	3.14388e-09	1.15143e-07
ANO7	ENSG00000146205	protein_coding	66.307	26.4269	85.1801	1.33982	0.228916	5.85291	4.83035e-09	1.72373e-07
CDKN3	ENSG00000100526	protein_coding	217.432	335.401	230.224	-0.624899	0.106939	-5.84348	5.11217e-09	1.81583e-07
CENPI	ENSG00000102384	protein_coding	149.008	237.056	298.369	-0.668765	0.114644	-5.83341	5.43051e-09	1.91999e-07
NQO1	ENSG00000181019	protein_coding	4898.76	2783.5	4132.81	0.81537	0.139949	5.8262	5.67021e-09	2.00012e-07
PLK2	ENSG00000145632	protein_coding	532.974	310.357	1385.42	0.780179	0.134097	5.81804	5.95411e-09	2.09544e-07
ZGRF1	ENSG00000138658	protein_coding	176.788	278.17	295.94	-0.653373	0.112494	-5.80808	6.31937e-09	2.21381e-07
FAS	ENSG00000026103	protein_coding	322.105	185.917	230.107	0.790472	0.136595	5.78696	7.167e-09	2.48127e-07
DDX12P	ENSG00000214826	unprocessed_pseudogene	267.254	414.81	441.41	-0.636081	0.109934	-5.78605	7.20616e-09	2.48466e-07
NRM	ENSG00000137404	protein_coding	145.63	230.174	221.174	-0.664371	0.115017	-5.77629	7.63645e-09	2.60952e-07
PLAC8	ENSG00000145287	protein_coding	248.953	136.618	94.6124	0.865794	0.150247	5.76246	8.28963e-09	2.80765e-07
SH3TC2	ENSG00000169247	protein_coding	415.731	247.679	152.797	0.748034	0.130567	5.72914	1.00943e-08	3.35942e-07
C18orf54	ENSG00000166845	protein_coding	78.1458	141.809	187.486	-0.862321	0.152782	-5.64414	1.66011e-08	5.33921e-07
GGT1	ENSG00000100031	protein_coding	311.773	154.115	115.41	1.02035	0.180771	5.64442	1.65741e-08	5.33921e-07
ANXA1	ENSG00000135046	protein_coding	704.08	429.667	2478.78	0.714995	0.127388	5.61271	1.99179e-08	6.35255e-07
ERCC6L	ENSG00000186871	protein_coding	135.826	224.066	241.573	-0.726822	0.130066	-5.5881	2.29562e-08	7.23121e-07
CDH16	ENSG00000166589	protein_coding	445.118	278.419	169.042	0.679057	0.121927	5.56936	2.5568e-08	7.93956e-07
POLD3	ENSG00000077514	protein_coding	298.826	453.324	284.383	-0.604412	0.108518	-5.56969	2.55187e-08	7.93956e-07
BRCA2	ENSG00000139618	protein_coding	347.793	535.87	486.315	-0.618729	0.11155	-5.54663	2.91221e-08	8.94817e-07
ANO1	ENSG00000131620	protein_coding	441.417	231.635	149.51	0.931726	0.168149	5.54109	3.00603e-08	9.18548e-07
CAPN5	ENSG00000149260	protein_coding	441.095	288.086	236.74	0.617288	0.111417	5.54033	3.01894e-08	9.20656e-07
BBC3	ENSG00000105327	protein_coding	416.578	258.442	236.961	0.689765	0.125032	5.51672	3.45383e-08	1.04084e-06
KRT80	ENSG00000167767	protein_coding	176.642	112.186	1222.36	0.65937	0.11982	5.50301	3.73353e-08	1.11634e-06
TCP11L2	ENSG00000166046	protein_coding	172.205	85.7794	81.7559	1.01386	0.184388	5.49853	3.82964e-08	1.14285e-06
GRIN2C	ENSG00000161509	protein_coding	253.062	131.487	93.5236	0.949289	0.172796	5.49371	3.93586e-08	1.16998e-06
DHRS2	ENSG00000100867	protein_coding	74.1198	152.831	62.1715	-1.04058	0.189785	-5.48294	4.18311e-08	1.23867e-06
FBXO5	ENSG00000112029	protein_coding	124.351	198.631	269.623	-0.671325	0.123079	-5.45442	4.91321e-08	1.43817e-06
SLC27A1	ENSG00000130304	protein_coding	273.862	164.357	149.993	0.734514	0.134945	5.44307	5.2369e-08	1.52708e-06
AMPD3	ENSG00000133805	protein_coding	254.731	152.696	148.884	0.736145	0.136084	5.40949	6.32035e-08	1.80519e-06
MALAT1	ENSG00000251562	lncRNA	137111	90096	94916.9	0.605829	0.112007	5.40886	6.34275e-08	1.80822e-06
TUBG2	ENSG00000037042	protein_coding	232.068	146.059	263.98	0.664965	0.123095	5.40205	6.58828e-08	1.86778e-06
PRIM2	ENSG00000146143	protein_coding	169.013	253.852	261.969	-0.581589	0.107831	-5.39354	6.90817e-08	1.95158e-06
INPP5D	ENSG00000168918	protein_coding	233.977	126.763	85.7008	0.87484	0.162525	5.3828	7.3335e-08	2.04869e-06
SLC44A5	ENSG00000137968	protein_coding	251.949	139.09	86.8277	0.864521	0.161416	5.35586	8.51496e-08	2.34875e-06
C1orf112	ENSG00000000460	protein_coding	166.079	260.59	271.472	-0.643181	0.120376	-5.34308	9.13792e-08	2.50255e-06
DONSON	ENSG00000159147	protein_coding	135.566	209.073	285.541	-0.623883	0.11689	-5.33734	9.43203e-08	2.56474e-06
GALNT5	ENSG00000136542	protein_coding	5138.92	2577.87	1722.21	0.995345	0.189282	5.25854	1.45206e-07	3.8336e-06
SMPD3	ENSG00000103056	protein_coding	232.295	118.122	74.7777	0.981366	0.186625	5.25849	1.45241e-07	3.8336e-06
DYRK1B	ENSG00000105204	protein_coding	385.036	231.8	193.706	0.73619	0.140265	5.24856	1.53295e-07	4.02539e-06
PCLO	ENSG00000186472	protein_coding	285.163	169.8	109.962	0.753478	0.143918	5.23545	1.64581e-07	4.28499e-06
COL16A1	ENSG00000084636	protein_coding	90.901	27.9623	28.2421	1.70823	0.327272	5.2196	1.79307e-07	4.65257e-06
COL6A5	ENSG00000172752	protein_coding	165.622	81.5849	56.0338	1.02588	0.197603	5.19161	2.08481e-07	5.34613e-06
PRIM1	ENSG00000198056	protein_coding	106.979	173.684	151.138	-0.702609	0.135369	-5.19031	2.09944e-07	5.36567e-06
FTX	ENSG00000230590	lncRNA	756.801	495.566	671.553	0.611407	0.118429	5.16265	2.43483e-07	6.09387e-06
ZSCAN30	ENSG00000186814	protein_coding	177.874	112.013	186.72	0.67781	0.132105	5.13083	2.88472e-07	7.14599e-06
YPEL2	ENSG00000175155	protein_coding	173.485	94.3879	73.5638	0.875544	0.171572	5.10306	3.342e-07	8.18602e-06
ITPRIP	ENSG00000148841	protein_coding	115.77	198.714	174.859	-0.786061	0.154696	-5.08133	3.74793e-07	9.10748e-06
GNAI1	ENSG00000127955	protein_coding	595.888	383.062	279.565	0.638275	0.125702	5.07768	3.82063e-07	9.26943e-06
HOXA13	ENSG00000106031	protein_coding	191.48	323.098	159.498	-0.755186	0.148988	-5.06876	4.00415e-07	9.6687e-06
SLC1A4	ENSG00000115902	protein_coding	226.14	338.657	323.565	-0.584266	0.115775	-5.04655	4.49867e-07	1.07107e-05
IL6R	ENSG00000160712	protein_coding	184.109	105.59	118.477	0.800918	0.159528	5.02054	5.15258e-07	1.21508e-05
TREH	ENSG00000118094	protein_coding	92.6155	35.7302	26.943	1.36427	0.273749	4.98365	6.23953e-07	1.44074e-05
NCKAP5L	ENSG00000167566	protein_coding	180.294	120.271	330.674	0.595674	0.120114	4.95923	7.07741e-07	1.61608e-05
KLC4	ENSG00000137171	protein_coding	375.325	241.691	203.78	0.63617	0.128745	4.9413	7.7603e-07	1.74967e-05
PLEKHN1	ENSG00000187583	protein_coding	219.935	145.853	183.456	0.59305	0.120281	4.93053	8.20085e-07	1.84357e-05
ULBP2	ENSG00000131015	protein_coding	46.3247	20.3923	120.631	1.16864	0.237827	4.91383	8.93138e-07	1.99607e-05
GINS3	ENSG00000181938	protein_coding	126.986	196.718	191.647	-0.628636	0.128741	-4.88296	1.04504e-06	2.31192e-05
PLXNB3	ENSG00000198753	protein_coding	96.7198	40.1819	39.2644	1.26691	0.259524	4.88167	1.05191e-06	2.32376e-05
EMP1	ENSG00000134531	protein_coding	477.584	280.664	811.366	0.768518	0.158295	4.85496	1.20413e-06	2.63343e-05
ALDH1A1	ENSG00000165092	protein_coding	211.104	95.6949	68.3197	1.14288	0.235639	4.85016	1.23365e-06	2.68647e-05
ALPP	ENSG00000163283	protein_coding	64.8204	20.6636	17.7839	1.64596	0.340942	4.82767	1.38138e-06	2.97493e-05
AKR1C2	ENSG00000151632	protein_coding	64.7711	21.2976	18.0604	1.61167	0.333913	4.82663	1.38861e-06	2.98572e-05
HMGB1P5	ENSG00000132967	transcribed_processed_pseudogene	179.332	274.512	186.883	-0.614396	0.127776	-4.80838	1.52158e-06	3.26245e-05
CDKN2C	ENSG00000123080	protein_coding	86.5909	140.477	172.932	-0.700196	0.14644	-4.78147	1.74016e-06	3.70002e-05
STARD13	ENSG00000133121	protein_coding	89.8326	146.731	135.797	-0.707624	0.148569	-4.76293	1.90802e-06	4.0401e-05
GIPR	ENSG00000010310	protein_coding	128.153	71.2966	92.3019	0.858194	0.180787	4.747	2.06457e-06	4.34752e-05
DQX1	ENSG00000144045	protein_coding	174.421	97.6537	63.6488	0.840211	0.178059	4.71873	2.37321e-06	4.93634e-05
RINL	ENSG00000187994	protein_coding	243.276	152.917	100.457	0.673827	0.143343	4.70079	2.59153e-06	5.35408e-05
COL5A3	ENSG00000080573	protein_coding	102.692	46.6562	32.9942	1.13953	0.24247	4.69967	2.60583e-06	5.37163e-05
ADM	ENSG00000148926	protein_coding	45.8198	20.3431	164.865	1.18633	0.252601	4.69646	2.64708e-06	5.44679e-05
ATG9B	ENSG00000181652	protein_coding	93.6418	36.6275	27.8833	1.36032	0.290987	4.67485	2.94172e-06	5.98866e-05
TMEM150A	ENSG00000168890	protein_coding	110.064	63.0648	97.4951	0.807975	0.174439	4.63184	3.62431e-06	7.25288e-05
AUNIP	ENSG00000127423	protein_coding	112.233	183.036	161.426	-0.706409	0.152863	-4.62119	3.81542e-06	7.59561e-05
MIR22HG	ENSG00000186594	lncRNA	77.8433	40.3735	177.745	0.956023	0.207491	4.60755	4.07449e-06	8.05896e-05
FAM214B	ENSG00000005238	protein_coding	148.141	88.7071	108.265	0.750615	0.162953	4.60632	4.09867e-06	8.09633e-05
PEG10	ENSG00000242265	protein_coding	62.4594	132.348	52.1044	-1.08192	0.235222	-4.59957	4.23358e-06	8.31989e-05
PIR	ENSG00000087842	protein_coding	167.316	110.229	184.973	0.592634	0.129488	4.57675	4.72253e-06	9.20984e-05
NUF2	ENSG00000143228	protein_coding	158.682	238.836	226.784	-0.58634	0.128223	-4.57283	4.81182e-06	9.34379e-05
DNHD1	ENSG00000179532	protein_coding	269.505	170.365	259.862	0.667796	0.146721	4.55146	5.32759e-06	0.00010195
TMEM139	ENSG00000178826	protein_coding	218.923	127.907	77.2817	0.770182	0.169375	4.5472	5.4365e-06	0.000103775
MUC20	ENSG00000176945	protein_coding	167.664	91.6569	57.012	0.868068	0.191681	4.52871	5.93452e-06	0.000112107
SLC1A1	ENSG00000106688	protein_coding	176.923	107.391	72.7266	0.718532	0.16119	4.45767	8.28562e-06	0.000152457
VWA7	ENSG00000204396	protein_coding	160.484	85.7821	72.1669	0.909588	0.204497	4.44794	8.66996e-06	0.000158387
GBP2	ENSG00000162645	protein_coding	167.793	83.7387	54.7761	1.0113	0.228246	4.43075	9.39043e-06	0.000170531
DSCC1	ENSG00000136982	protein_coding	108.083	161.685	176.475	-0.588657	0.133221	-4.41864	9.93227e-06	0.000179097
THBS1	ENSG00000137801	protein_coding	893.505	559.275	636.995	0.676211	0.153118	4.41628	1.00413e-05	0.000180636
P2RX6	ENSG00000099957	protein_coding	104.925	50.3144	36.961	1.0693	0.242193	4.41507	1.00977e-05	0.000181439
TUBAL3	ENSG00000178462	protein_coding	190.571	114.85	72.8995	0.733025	0.167001	4.38936	1.13686e-05	0.000201905
CDA	ENSG00000158825	protein_coding	197.728	119.855	74.6519	0.721001	0.165943	4.34486	1.39362e-05	0.000240259
EML6	ENSG00000214595	protein_coding	248.893	163.084	183.938	0.612978	0.141091	4.34456	1.39556e-05	0.000240321
NEIL3	ENSG00000109674	protein_coding	54.9613	91.3387	136.62	-0.738316	0.170459	-4.33133	1.48211e-05	0.000254654
RTKN2	ENSG00000182010	protein_coding	153.256	230.496	154.866	-0.589042	0.136223	-4.3241	1.53153e-05	0.000262261
FZD7	ENSG00000155760	protein_coding	173.338	114.934	130.869	0.596177	0.139086	4.28638	1.81608e-05	0.000305856
ATXN7L1	ENSG00000146776	protein_coding	183.831	118.3	157.059	0.635243	0.149091	4.26078	2.03712e-05	0.00034009
NEIL1	ENSG00000140398	protein_coding	119.471	77.5524	176.009	0.643475	0.15123	4.25495	2.091e-05	0.000347947
LINC01559	ENSG00000180861	lncRNA	294.277	190.128	113.898	0.633548	0.14895	4.25343	2.10517e-05	0.000348788
POLE2	ENSG00000100479	protein_coding	84.8343	136.45	136.117	-0.69559	0.163519	-4.25389	2.10093e-05	0.000348788
IQSEC2	ENSG00000124313	protein_coding	175.587	114.179	119.348	0.624939	0.147061	4.24952	2.1423e-05	0.000353792
USP35	ENSG00000118369	protein_coding	142.138	92.179	151.451	0.615293	0.145295	4.23479	2.28763e-05	0.00037496
NLRP1	ENSG00000091592	protein_coding	57.0682	31.589	338.251	0.853382	0.202542	4.21335	2.51612e-05	0.000407612
PDLIM2	ENSG00000120913	protein_coding	123.503	79.797	152.042	0.631531	0.150284	4.20224	2.64287e-05	0.000426341
SLC2A12	ENSG00000146411	protein_coding	102.725	51.5561	34.578	0.998457	0.237666	4.2011	2.65624e-05	0.000428046
PVT1	ENSG00000249859	lncRNA	1062.61	706.895	1543.36	0.589209	0.140688	4.18805	2.81362e-05	0.000450562
CENPW	ENSG00000203760	protein_coding	118.12	181.897	177.007	-0.624672	0.14925	-4.1854	2.84662e-05	0.000454895
PLCH2	ENSG00000149527	protein_coding	81.4995	36.8452	27.7754	1.13968	0.273056	4.17381	2.99541e-05	0.000476187
PIK3IP1	ENSG00000100100	protein_coding	121.643	70.0835	61.7184	0.794359	0.190932	4.16043	3.17647e-05	0.000500294
CORO1A	ENSG00000102879	protein_coding	62.4955	102.901	121.855	-0.724616	0.174698	-4.14783	3.35647e-05	0.000526507
GRHL3	ENSG00000158055	protein_coding	106.662	50.7568	34.9281	1.07799	0.262129	4.11244	3.91505e-05	0.000607218
OSGIN1	ENSG00000140961	protein_coding	148.461	84.9157	543.489	0.807369	0.19682	4.10208	4.09461e-05	0.000630627
SERPINE1	ENSG00000106366	protein_coding	77.0049	47.2254	1361.98	0.700155	0.171113	4.09178	4.28079e-05	0.000653386
SESN1	ENSG00000080546	protein_coding	171.419	111.373	132.181	0.624678	0.153549	4.06828	4.7362e-05	0.000710152
CA9	ENSG00000107159	protein_coding	182.933	277.85	123.752	-0.605588	0.149146	-4.06037	4.89944e-05	0.000731761
RORC	ENSG00000143365	protein_coding	84.4512	40.2769	28.7354	1.07629	0.265295	4.05695	4.97172e-05	0.00074039
RGS2	ENSG00000116741	protein_coding	85.0056	160.206	76.9704	-0.916681	0.226339	-4.05004	5.12079e-05	0.000759634
SMPD1	ENSG00000166311	protein_coding	112.606	69.5152	114.561	0.708706	0.175023	4.04922	5.13896e-05	0.000761591
IL1RN	ENSG00000136689	protein_coding	113.666	56.6026	37.7031	1.01105	0.249727	4.04863	5.15177e-05	0.000762751
POLA2	ENSG00000014138	protein_coding	126.675	190.545	156.662	-0.590615	0.146058	-4.04371	5.26117e-05	0.000776695
TNFRSF13C	ENSG00000159958	protein_coding	58.7163	99.0426	83.3533	-0.757537	0.188263	-4.02381	5.72636e-05	0.000837295
PRDM1	ENSG00000057657	protein_coding	185.028	110.954	71.708	0.745066	0.185213	4.02275	5.75231e-05	0.000839486
RAB37	ENSG00000172794	protein_coding	41.0914	13.6948	14.587	1.58872	0.395031	4.02176	5.77643e-05	0.000841402
CYP1A2	ENSG00000140505	protein_coding	31.0019	4.69255	7.83259	2.77528	0.691782	4.01179	6.02599e-05	0.000872771
LINC00174	ENSG00000179406	lncRNA	224.497	150.727	162.129	0.58024	0.144868	4.0053	6.19397e-05	0.000894561
KANK3	ENSG00000186994	protein_coding	43.6079	18.0217	24.3265	1.28009	0.319798	4.00281	6.25957e-05	0.000902333
CCDC40	ENSG00000141519	protein_coding	166.265	109.777	98.0161	0.604522	0.151196	3.99827	6.38083e-05	0.000917829
PSORS1C1	ENSG00000204540	protein_coding	224.439	144.487	88.4336	0.63923	0.160457	3.98381	6.78191e-05	0.000965808
BCL2	ENSG00000171791	protein_coding	53.0132	86.6802	104.707	-0.715602	0.179709	-3.98201	6.8335e-05	0.000970446
TUBA1A	ENSG00000167552	protein_coding	125.975	74.981	154.626	0.754402	0.190128	3.96786	7.25212e-05	0.00102325
ECHDC2	ENSG00000121310	protein_coding	137.715	88.2197	247.532	0.650223	0.16458	3.95079	7.78933e-05	0.00109001
ISG15	ENSG00000187608	protein_coding	68.7864	42.2518	174.745	0.70769	0.180016	3.93126	8.45029e-05	0.00116893
SPON2	ENSG00000159674	protein_coding	158.455	96.0557	62.0507	0.717571	0.182524	3.93139	8.44567e-05	0.00116893
GABARAPL1	ENSG00000139112	protein_coding	81.8164	48.2796	110.774	0.756925	0.192931	3.92329	8.73464e-05	0.00120139
CD109	ENSG00000156535	protein_coding	149.221	93.8523	178.034	0.674789	0.172129	3.92026	8.84523e-05	0.00121228
ALDH3B1	ENSG00000006534	protein_coding	216.846	143.751	96.4509	0.596432	0.153148	3.89448	9.84111e-05	0.00132855
DRAM1	ENSG00000136048	protein_coding	152.768	97.0693	144.285	0.6576	0.168996	3.89122	9.97411e-05	0.00134413
ABAT	ENSG00000183044	protein_coding	176.118	112.295	85.3638	0.652594	0.16776	3.89005	0.000100223	0.00134737
BIRC3	ENSG00000023445	protein_coding	76.7073	47.0108	392.639	0.719945	0.18519	3.8876	0.000101241	0.00135956
ZNF273	ENSG00000198039	protein_coding	37.3122	65.0593	72.2533	-0.800476	0.205983	-3.88612	0.000101858	0.00136545
MYO5A	ENSG00000197535	protein_coding	48.0415	27.7707	466.813	0.795517	0.205206	3.87668	0.000105893	0.00141536
KCNN4	ENSG00000104783	protein_coding	50.4134	25.2871	60.5373	1.01474	0.261888	3.87471	0.000106752	0.0014237
CYSRT1	ENSG00000197191	protein_coding	51.3507	21.1338	40.9467	1.27436	0.331775	3.84102	0.000122522	0.00160178
MT1G	ENSG00000125144	protein_coding	115.841	194.538	83.237	-0.749651	0.196097	-3.82287	0.000131909	0.00170414
FGD2	ENSG00000146192	protein_coding	124.38	69.7983	46.9654	0.833232	0.217995	3.82225	0.000132241	0.00170698
ECM1	ENSG00000143369	protein_coding	125	80.4027	92.9586	0.635118	0.166429	3.81614	0.000135553	0.00174093
CPEB2	ENSG00000137449	protein_coding	142.99	95.5201	111.919	0.58552	0.154265	3.79554	0.000147323	0.0018779
PRODH	ENSG00000100033	protein_coding	84.1174	43.2665	32.6722	0.952694	0.25149	3.7882	0.000151742	0.00192782
FGF18	ENSG00000156427	protein_coding	58.7788	25.6633	21.462	1.20133	0.317738	3.7809	0.000156262	0.00197867
PTMAP5	ENSG00000214182	transcribed_processed_pseudogene	196.965	302.562	144.249	-0.62284	0.16489	-3.7773	0.000158536	0.00200415
ZNF107	ENSG00000196247	protein_coding	79.4228	120.221	201.011	-0.591112	0.156709	-3.77203	0.000161924	0.00204117
CD27-AS1	ENSG00000215039	lncRNA	129.216	80.6346	112.165	0.675918	0.180193	3.75109	0.00017607	0.00219753
SLC4A8	ENSG00000050438	protein_coding	20.0174	7.2261	49.6757	1.43657	0.385631	3.72524	0.000195127	0.00240709
HERC6	ENSG00000138642	protein_coding	120.591	78.102	155.011	0.611508	0.164702	3.71282	0.000204965	0.00250095
ABO	ENSG00000175164	protein_coding	161.675	100.737	59.7641	0.68059	0.183574	3.70745	0.000209358	0.00254571
GJB5	ENSG00000189280	protein_coding	107.798	59.3879	38.479	0.860251	0.232727	3.6964	0.000218678	0.00264349
MND1	ENSG00000121211	protein_coding	66.6253	104.196	111.058	-0.647326	0.176216	-3.67349	0.000239259	0.00284823
SGK2	ENSG00000101049	protein_coding	186.903	123.739	71.6027	0.595065	0.162399	3.66421	0.000248108	0.00292851
VAC14-AS1	ENSG00000214353	lncRNA	130.935	76.0173	50.2451	0.781634	0.213967	3.65305	0.000259141	0.00302608
WIPI1	ENSG00000070540	protein_coding	44.1971	23.2017	58.9722	0.966844	0.264747	3.65195	0.000260255	0.00303677
NFATC4	ENSG00000100968	protein_coding	164.491	101.974	61.4359	0.691551	0.189652	3.64641	0.000265928	0.00309119
DDX60L	ENSG00000181381	protein_coding	120.232	80.5558	151.61	0.587284	0.161145	3.64444	0.00026797	0.00310785
KCNIP3	ENSG00000115041	protein_coding	11.417	2.00318	11.6698	2.60271	0.71596	3.63528	0.000277684	0.00320467
PTMAP2	ENSG00000197744	processed_pseudogene	141.486	215.342	108.543	-0.610709	0.169254	-3.60823	0.000308292	0.00349086
NCF2	ENSG00000116701	protein_coding	73.7293	34.1373	24.0056	1.11428	0.309478	3.60051	0.000317596	0.00358296
ADCY4	ENSG00000129467	protein_coding	113.871	66.2226	40.4347	0.789407	0.219417	3.59775	0.000320985	0.0036079
ME1	ENSG00000065833	protein_coding	113.706	65.3992	41.0867	0.793014	0.221938	3.57314	0.000352729	0.00392722
YPEL5	ENSG00000119801	protein_coding	106.893	67.6407	75.7544	0.663135	0.185781	3.56944	0.000357745	0.00396687
TLR6	ENSG00000174130	protein_coding	34.9244	18.8765	216.338	0.884894	0.248811	3.55649	0.000375845	0.00413943
GADD45G	ENSG00000130222	protein_coding	44.8404	18.7213	27.3608	1.2521	0.352104	3.55606	0.000376451	0.00414313
MEIS3	ENSG00000105419	protein_coding	30.8043	16.7663	273.694	0.921258	0.259178	3.55454	0.000378647	0.00416131
FBXO44	ENSG00000132879	protein_coding	3.80808	0	207.602	4.42524	1.25322	3.53109	0.000413852	0.00449019
FER1L6	ENSG00000214814	protein_coding	70.7521	24.5242	21.8217	1.54259	0.437002	3.52995	0.000415645	0.00450645
FBXO32	ENSG00000156804	protein_coding	82.0467	44.1948	46.1531	0.872086	0.247926	3.51752	0.000435591	0.00469495
GPR3	ENSG00000181773	protein_coding	55.9671	86.6001	93.3023	-0.626796	0.178315	-3.51511	0.000439569	0.00472235
GAST	ENSG00000184502	protein_coding	25.6542	6.59529	7.98879	1.93296	0.550268	3.51276	0.000443482	0.00475772
ENTPD8	ENSG00000188833	protein_coding	108.824	62.3517	41.7481	0.808909	0.230317	3.51215	0.00044449	0.0047652
PCDHGA10	ENSG00000253846	protein_coding	15.107	5.38114	78.5518	1.51887	0.43261	3.51094	0.000446523	0.0047803
SIDT1	ENSG00000072858	protein_coding	161.738	107.229	62.4244	0.595551	0.170149	3.50017	0.000464965	0.00493288
HSH2D	ENSG00000196684	protein_coding	178.211	117.856	73.8281	0.601652	0.171925	3.4995	0.000466134	0.00494186
LINC01564	ENSG00000235899	lncRNA	26.4132	7.69629	8.6019	1.74482	0.500219	3.48811	0.000486445	0.00512525
ANKRD31	ENSG00000145700	protein_coding	17.6658	5.43101	17.5774	1.73072	0.497779	3.47689	0.000507273	0.00531179
MAPRE3	ENSG00000084764	protein_coding	55.3033	30.9059	46.1331	0.845023	0.243763	3.46658	0.000527121	0.00548958
NEURL1	ENSG00000107954	protein_coding	97.5077	54.0161	45.0018	0.859493	0.247977	3.46602	0.000528232	0.00549369
CLIC3	ENSG00000169583	protein_coding	20.6619	7.58932	21.3408	1.50078	0.433079	3.46536	0.000529519	0.00550333
GPR135	ENSG00000181619	protein_coding	102.983	66.518	132.466	0.633927	0.183002	3.46405	0.000532115	0.00552655
LYG1	ENSG00000144214	protein_coding	66.2699	39.0066	49.4363	0.768733	0.222118	3.46093	0.000538316	0.00558717
SLC47A2	ENSG00000180638	protein_coding	26.9168	7.95975	7.84652	1.77652	0.513586	3.45906	0.000542065	0.00561847
SNPH	ENSG00000101298	protein_coding	27.2251	13.667	125.483	0.994774	0.287878	3.45555	0.000549181	0.00568452
BEST1	ENSG00000167995	protein_coding	59.6486	27.1269	23.4467	1.14058	0.332406	3.43128	0.000600744	0.00615581
FSCN2	ENSG00000186765	protein_coding	58.1476	31.0919	29.7155	0.919917	0.268778	3.42258	0.00062029	0.00632015
ATP8B3	ENSG00000130270	protein_coding	46.58	27.79	166.139	0.735671	0.215036	3.42116	0.000623542	0.00633315
ZMAT3	ENSG00000172667	protein_coding	513.196	334.748	474.37	0.618323	0.18109	3.41444	0.000639122	0.00646256
HMOX1	ENSG00000100292	protein_coding	30.3141	14.7569	145.671	1.0284	0.302279	3.40215	0.000668574	0.00672483
TM4SF1	ENSG00000169908	protein_coding	90.1107	55.5233	165.423	0.705731	0.207573	3.39992	0.000674065	0.00676673
MNS1	ENSG00000138587	protein_coding	33.6319	59.4598	51.7033	-0.8212	0.24221	-3.39044	0.000697795	0.00695479
DLEU1	ENSG00000176124	lncRNA	114.262	74.6401	93.7877	0.612462	0.181087	3.38215	0.000719213	0.00711728
FAM72B	ENSG00000188610	protein_coding	33.6535	58.085	57.483	-0.792868	0.236115	-3.35797	0.000785171	0.0076563
RIMBP2	ENSG00000060709	protein_coding	125.897	75.0391	44.5567	0.748474	0.224126	3.33952	0.000839224	0.00808539
NIPAL2	ENSG00000104361	protein_coding	165.099	110.233	83.9038	0.584942	0.175318	3.33646	0.000848529	0.00814939
KRT15	ENSG00000171346	protein_coding	83.2813	46.2826	28.5847	0.847799	0.254157	3.33574	0.000850738	0.00816548
CHI3L1	ENSG00000133048	protein_coding	31.6212	10.0152	8.31031	1.66629	0.500152	3.33157	0.000863575	0.00825773
NXPH4	ENSG00000182379	protein_coding	27.4458	45.5297	161.616	-0.729353	0.219184	-3.32758	0.000876036	0.00836112
FMO5	ENSG00000131781	protein_coding	74.7376	40.7591	40.4293	0.891435	0.268711	3.31744	0.000908448	0.0086167
PNPLA7	ENSG00000130653	protein_coding	103.116	64.6428	68.5623	0.681671	0.205874	3.31111	0.000929265	0.00877613
BTN3A1	ENSG00000026950	protein_coding	58.014	36.3149	93.5563	0.682555	0.206749	3.30138	0.00096212	0.0090234
UCA1	ENSG00000214049	lncRNA	55.5285	26.883	19.9443	1.04501	0.318521	3.28081	0.00103511	0.00954607
ATP8B2	ENSG00000143515	protein_coding	103.905	64.3319	64.2816	0.694881	0.212103	3.27616	0.0010523	0.0096813
CHRM1	ENSG00000168539	protein_coding	27.1347	8.11728	8.50508	1.74287	0.532041	3.27581	0.00105359	0.00968733
MAP1LC3A	ENSG00000101460	protein_coding	146.099	96.9118	57.0562	0.593136	0.18117	3.27393	0.00106065	0.00972301
ZDHHC11B	ENSG00000206077	protein_coding	94.3587	56.4048	46.603	0.736381	0.226124	3.25653	0.00112782	0.0102407
HES2	ENSG00000069812	protein_coding	101.429	57.0115	36.5871	0.8326	0.257017	3.23948	0.0011975	0.0107648
PDZD3	ENSG00000172367	protein_coding	147.538	93.4956	54.5852	0.661462	0.204318	3.23741	0.0012062	0.010824
GALNT9	ENSG00000182870	protein_coding	121.665	71.5865	45.5267	0.769561	0.23839	3.22816	0.00124591	0.0111281
ATL1	ENSG00000198513	protein_coding	20.021	7.75235	17.0786	1.41131	0.438658	3.21733	0.00129388	0.0114946
PROX1-AS1	ENSG00000230461	lncRNA	48.7051	23.892	19.2431	1.0196	0.317963	3.20667	0.00134283	0.011876
GGT6	ENSG00000167741	protein_coding	60.4702	29.7939	18.9352	1.02589	0.320283	3.20307	0.0013597	0.0120044
TNRC6C-AS1	ENSG00000204282	NA	118.943	75.5031	54.4649	0.652886	0.204396	3.19423	0.00140205	0.0123117
HMGN2P5	ENSG00000234664	processed_pseudogene	31.4718	54.7401	41.8616	-0.795402	0.249458	-3.18853	0.00142999	0.0124881
ALKBH6	ENSG00000239382	protein_coding	68.5551	44.4923	80.8035	0.620836	0.195239	3.17987	0.0014734	0.0127725
ISYNA1	ENSG00000105655	protein_coding	30.1333	12.9667	18.4479	1.19011	0.37561	3.16847	0.00153245	0.0131862
POU2F3	ENSG00000137709	protein_coding	40.9359	17.1282	12.5937	1.26104	0.398695	3.16293	0.0015619	0.0133692
ITGA7	ENSG00000135424	protein_coding	66.125	41.2251	154.868	0.681372	0.215479	3.16213	0.00156618	0.0133948
MIR3189	ENSG00000264175	miRNA	88.7387	50.9986	37.9092	0.789247	0.250157	3.15501	0.00160492	0.0136627
PATL2	ENSG00000229474	protein_coding	17.2586	6.00645	12.1679	1.54425	0.489592	3.15415	0.00160968	0.0136843
STAC3	ENSG00000185482	protein_coding	21.8799	7.75166	10.7386	1.4631	0.46448	3.14997	0.00163288	0.0138415
ZNF780B	ENSG00000128000	protein_coding	20.8138	10.3169	202.718	1.01758	0.3234	3.1465	0.00165239	0.013976
CALB2	ENSG00000172137	protein_coding	124.233	200.636	241.796	-0.695562	0.222369	-3.12796	0.00176022	0.0147253
VSIG10L	ENSG00000186806	protein_coding	76.1208	49.8408	63.4025	0.618751	0.199157	3.10685	0.0018909	0.0155299
COL1A1	ENSG00000108821	protein_coding	120.184	77.2659	50.5833	0.6394	0.206688	3.09356	0.00197772	0.016139
ZNF561-AS1	ENSG00000267106	lncRNA	103.876	68.2072	56.218	0.599035	0.193727	3.09216	0.00198703	0.0161892
GK	ENSG00000198814	protein_coding	72.1332	112.906	58.6443	-0.642311	0.208939	-3.07416	0.00211094	0.0169997
LRRC66	ENSG00000188993	protein_coding	53.701	28.3441	21.2071	0.925928	0.302599	3.05991	0.00221401	0.0176349
CFAP70	ENSG00000156042	protein_coding	107.792	66.2047	40.8347	0.703327	0.230152	3.05593	0.00224366	0.0178339
CLIC5	ENSG00000112782	protein_coding	203.416	135.801	75.7124	0.584679	0.191439	3.05412	0.00225721	0.0179231
KCNH3	ENSG00000135519	protein_coding	16.6503	5.05439	9.05529	1.68291	0.551128	3.05358	0.0022613	0.0179369
PLEKHO1	ENSG00000023902	protein_coding	8.62931	2.52874	86.7256	1.80141	0.592159	3.0421	0.00234933	0.0184725
RYR2	ENSG00000198626	protein_coding	63.2229	38.6806	61.9121	0.718405	0.236919	3.03228	0.00242717	0.0189289
SSPO	ENSG00000197558	NA	29.5876	13.3213	19.1052	1.14758	0.379606	3.02308	0.00250215	0.0194148
SUDS3P1	ENSG00000249129	processed_pseudogene	20.8077	8.43853	13.7626	1.34039	0.445315	3.00998	0.00261266	0.0200286
ZNF774	ENSG00000196391	protein_coding	82.6611	55.1858	73.7215	0.586313	0.194881	3.00856	0.00262486	0.0201011
GDF15	ENSG00000130513	protein_coding	8915.77	5139.65	3923.38	0.794655	0.264339	3.00619	0.00264542	0.0201787
AC019117.2	ENSG00000283321	NA	40.4264	18.2457	12.8534	1.14336	0.383422	2.98199	0.00286377	0.0215384
WDFY3-AS2	ENSG00000180769	lncRNA	17.7574	6.27714	13.9292	1.45941	0.489961	2.97862	0.00289547	0.0217182
TUBB3	ENSG00000258947	protein_coding	26.3867	13.5094	37.8258	0.974983	0.327944	2.97302	0.00294886	0.0220754
NPIPB5	ENSG00000243716	protein_coding	70.979	44.7169	58.4179	0.668288	0.225194	2.96761	0.00300127	0.0223584
MIR181A1HG	ENSG00000229989	lncRNA	31.2633	14.0264	28.5954	1.14226	0.385578	2.96247	0.00305178	0.0226575
PTPRR	ENSG00000153233	protein_coding	143.758	94.5302	59.474	0.61004	0.206119	2.95966	0.00307983	0.0228214
VMAC	ENSG00000187650	protein_coding	66.7746	39.1728	33.2144	0.779742	0.263647	2.95753	0.00310117	0.0229574
TMEM251	ENSG00000153485	protein_coding	32.7548	53.8073	40.8934	-0.721016	0.244571	-2.94808	0.00319753	0.0235342
PLCE1	ENSG00000138193	protein_coding	82.8203	125.151	62.645	-0.591905	0.201806	-2.93303	0.00335666	0.0245187
CD22	ENSG00000012124	protein_coding	56.1104	29.8967	19.6416	0.92334	0.315029	2.93097	0.00337905	0.0246215
SNORD91A	ENSG00000212163	snoRNA	16.5298	4.90477	8.48266	1.69321	0.579424	2.92223	0.0034753	0.0251553
RNU4-1	ENSG00000200795	snRNA	20.6102	8.28892	21.0651	1.33119	0.455993	2.91931	0.00350806	0.0253445
PYCARD-AS1	ENSG00000261359	lncRNA	18.8283	7.74134	15.9564	1.32136	0.455736	2.89941	0.0037387	0.0267332
RILPL1	ENSG00000188026	protein_coding	38.8832	24.9414	136.764	0.663995	0.229203	2.89697	0.00376785	0.0269039
HMGA1P4	ENSG00000234705	lncRNA	37.7556	21.5689	42.6101	0.827162	0.285722	2.89499	0.00379169	0.0270112
KLHDC7A	ENSG00000179023	protein_coding	50.3218	23.1917	16.2205	1.10667	0.382928	2.89003	0.00385211	0.0273271
DMBX1	ENSG00000197587	protein_coding	40.6504	63.136	63.5234	-0.643416	0.223454	-2.87941	0.00398422	0.02816
NRTN	ENSG00000171119	protein_coding	30.0624	50.9442	36.4505	-0.762257	0.265003	-2.87641	0.00402231	0.0283898
SLC46A3	ENSG00000139508	protein_coding	60.4596	35.1974	31.7616	0.79029	0.275871	2.86471	0.00417396	0.0292445
SPNS3	ENSG00000182557	protein_coding	89.2868	51.9647	31.669	0.778375	0.27223	2.85926	0.00424633	0.029643
RILP	ENSG00000167705	protein_coding	58.0609	38.9678	97.7589	0.581103	0.203318	2.85809	0.00426197	0.0297027
CCDC136	ENSG00000128596	protein_coding	10.8424	4.21617	399.961	1.31834	0.463841	2.84222	0.00448012	0.0307486
SWT1	ENSG00000116668	protein_coding	61.1702	40.2628	55.6577	0.609721	0.216634	2.81452	0.00488505	0.0330762
PSORS1C3	ENSG00000204528	lncRNA	38.6278	17.9853	12.5649	1.09168	0.388062	2.81315	0.00490591	0.0331881
UNC13A	ENSG00000130477	protein_coding	48.2316	24.1235	21.7817	0.969328	0.344796	2.81131	0.004934	0.0333486
WNT2B	ENSG00000134245	protein_coding	11.2748	3.84814	22.5315	1.48211	0.530969	2.79132	0.00524932	0.0351456
AKAP12	ENSG00000131016	protein_coding	211.957	138.219	108.797	0.617324	0.221657	2.78504	0.00535209	0.0357328
ENPEP	ENSG00000138792	protein_coding	31.5019	13.0062	10.5928	1.28794	0.46267	2.78371	0.00537416	0.0358563
AC015883.1	ENSG00000279281	NA	59.0402	32.7897	30.9108	0.848833	0.30527	2.7806	0.00542587	0.0361622
CYP39A1	ENSG00000146233	protein_coding	104.17	66.258	46.419	0.639181	0.230149	2.77725	0.00548214	0.0364579
C15orf62	ENSG00000188277	protein_coding	45.9065	23.1284	17.373	0.979703	0.352955	2.77571	0.00550811	0.0365829
DOCK3	ENSG00000088538	protein_coding	59.9368	33.1412	20.9528	0.854754	0.307968	2.77547	0.00551221	0.0365943
UNC5CL	ENSG00000124602	protein_coding	114.993	74.0541	46.6162	0.638506	0.230756	2.76702	0.00565705	0.0373519
ZNF491	ENSG00000177599	protein_coding	5.28866	0.686185	16.8788	3.07876	1.11477	2.76179	0.0057486	0.0377381
RMDN2	ENSG00000115841	protein_coding	74.145	47.1879	44.9471	0.657156	0.23814	2.75954	0.00578831	0.0379662
MAP3K12	ENSG00000139625	protein_coding	45.6512	29.5163	124.391	0.617061	0.22472	2.74592	0.00603421	0.0392262
B4GALNT4	ENSG00000182272	protein_coding	12.3494	5.74367	240.951	1.14593	0.418329	2.73929	0.00615714	0.0398561
C1QTNF1-AS1	ENSG00000265096	lncRNA	49.5521	26.4658	16.0904	0.913012	0.333942	2.73404	0.0062562	0.0403711
HGD	ENSG00000113924	protein_coding	104.9	67.0849	39.0435	0.644591	0.235833	2.73326	0.00627116	0.0404403
ZNF695	ENSG00000197472	protein_coding	19.6777	34.8173	38.3239	-0.823627	0.301775	-2.72928	0.00634729	0.0408452
ITGAX	ENSG00000140678	protein_coding	49.2809	24.7925	17.3922	1.01009	0.372011	2.71521	0.00662339	0.0421605
VWA5A	ENSG00000110002	protein_coding	29.3177	15.2357	32.6199	0.947376	0.349101	2.71376	0.00665241	0.042258
JAK3	ENSG00000105639	protein_coding	29.5852	16.3866	28.2484	0.852063	0.314967	2.70525	0.00682535	0.0431417
ODF3B	ENSG00000177989	protein_coding	6.48012	1.64065	20.7102	2.05753	0.760844	2.70427	0.00684538	0.0431629
SNORA65	ENSG00000201302	snoRNA	21.3932	10.3224	25.9536	1.05839	0.393416	2.69027	0.00713948	0.0445388
WDR66	ENSG00000158023	NA	20.4608	9.79921	22.8048	1.04762	0.392526	2.66892	0.00760946	0.0468032
RAB26	ENSG00000167964	protein_coding	50.8229	32.7319	57.6472	0.637642	0.239199	2.66574	0.00768198	0.0471117
HNRNPA1P48	ENSG00000224578	protein_coding	47.5836	74.4981	40.6482	-0.640063	0.240834	-2.65769	0.00786776	0.0481175
FANK1	ENSG00000203780	protein_coding	16.4357	5.9012	10.8571	1.4864	0.560502	2.65191	0.00800378	0.0487859
LYRM9	ENSG00000232859	protein_coding	27.6722	14.3452	19.8462	0.967028	0.364849	2.65049	0.00803758	0.0488865
ALPK3	ENSG00000136383	protein_coding	80.295	52.0872	31.6085	0.628024	0.237123	2.64852	0.00808462	0.0491082

## Sheet: VACO432 24h BOLD-100 vs Control
Genes that have padj<0.05 AND log2FC >=0.58 and <=-0.58 (FC >=1.5 and <=-1.5)													Enrichr Results (All pathways returned)
GeneSymbol	ENSEMBL_ID	GeneBiotype	CompGroup_mean	RefGroup_mean	baseMean	log2FoldChange	lfcSE	stat	pvalue	padj			Term	Overlap	P-value	Adjusted P-value	Old P-value	Old Adjusted P-value	Odds Ratio	Combined Score	Genes
CYP1A1	ENSG00000140465	protein_coding	1364.21	181.348	419.236	2.91036	0.131251	22.174	6.11883e-109	9.36731e-105			DNA replication	17/36	1.58293e-18	3.84652e-16	0	0	37.1106	1521.06	RFC5;PRIM2;FEN1;RFC3;RFC4;MCM7;PRIM1;POLD3;POLA1;POLA2;POLE2;MCM3;MCM4;MCM5;DNA2;MCM6;MCM2
MKI67	ENSG00000148773	protein_coding	6444.44	10053.2	10043.3	-0.641903	0.0425391	-15.0897	1.89188e-51	1.44814e-47			Cell cycle	25/124	2.794e-16	3.39471e-14	0	0	10.6115	380.04	CDKN1A;MCM7;PKMYT1;ORC6;CDC45;ORC1;E2F1;E2F2;CDKN2C;CDC6;CDC25A;GADD45G;CCNA2;CDK6;CCNE2;ESPL1;CDK2;CDK1;MDM2;MCM3;MCM4;MCM5;MCM6;MCM2;MAD2L1
RRM2	ENSG00000171848	protein_coding	2458.92	4467.92	3732.5	-0.862076	0.0590175	-14.6071	2.52964e-48	1.29088e-44			p53 signaling pathway	19/73	7.35963e-15	5.9613e-13	0	0	14.6297	476.09	CDKN1A;RRM2;SIVA1;SERPINE1;THBS1;SERPINB5;BBC3;GADD45G;CDK6;CCNE2;ZMAT3;SESN1;CDK2;BCL2;CDK1;MDM2;FAS;GTSE1;TP73
AHNAK2	ENSG00000185567	protein_coding	1227.35	567.327	1690.98	1.1163	0.0766138	14.5705	4.3292e-48	1.65689e-44			Small cell lung cancer	12/92	2.35588e-06	0.00014312	0	0	6.13674	79.5235	CDKN1A;CDK6;CCNE2;LAMB2;LAMA3;CDK2;E2F1;BCL2;E2F2;CKS1B;BIRC3;GADD45G
PKMYT1	ENSG00000127564	protein_coding	585.987	1065.99	1224.38	-0.863709	0.0627981	-13.7537	4.83567e-43	1.48058e-39			Cellular senescence	15/156	6.57392e-06	0.000294365	0	0	4.36621	52.0994	CDKN1A;SERPINE1;FOXM1;CDC25A;GADD45G;NFATC4;CCNA2;CDK6;CCNE2;CDK2;CDK1;MDM2;E2F1;E2F2;MYBL2
MCM7	ENSG00000166508	protein_coding	2347.15	3917.93	3536.76	-0.740522	0.0540005	-13.7132	8.45913e-43	1.85001e-39			Pathways in cancer	31/531	7.26828e-06	0.000294365	0	0	2.5851	30.5869	CDKN1A;WNT2B;LAMA3;ADCY4;SLC2A1;TGFA;BRCA2;GNAI1;BBC3;CKS1B;E2F1;HMOX1;E2F2;JAK3;IL6R;NQO1;LAMB2;FZD7;GADD45G;MSH6;CCNA2;CDK6;RAD51;CCNE2;CDK2;FGF18;MDM2;BCL2;BIRC5;FAS;BIRC3
ATAD2	ENSG00000156802	protein_coding	1033.83	1759.15	1847.27	-0.768025	0.0593666	-12.937	2.78352e-38	4.73476e-35			Mismatch repair	6/23	1.43426e-05	0.000497894	0	0	14.3055	159.539	RFC5;MSH6;POLD3;RFC3;RFC4;EXO1
SEMA4G	ENSG00000095539	protein_coding	2578.39	1541.62	1029.64	0.74307	0.0589667	12.6015	2.07098e-36	2.88224e-33			Fanconi anemia pathway	8/54	4.53954e-05	0.00137888	0	0	7.06799	70.6806	FANCI;BLM;BRIP1;RAD51;FANCD2;UBE2T;FANCA;BRCA2
MYOF	ENSG00000138119	protein_coding	3056.06	1706.13	2698.3	0.841237	0.0668218	12.5893	2.41961e-36	3.08682e-33			Homologous recombination	7/41	5.33428e-05	0.00144025	0	0	8.35496	82.2026	POLD3;BARD1;BLM;BRIP1;RAD51;RAD54L;BRCA2
CDT1	ENSG00000167513	protein_coding	687.25	1271.97	1042.76	-0.890317	0.0727872	-12.2318	2.10253e-34	2.29911e-31			Base excision repair	6/33	0.000128009	0.00311061	0	0	9.00254	80.6935	POLD3;FEN1;NEIL3;POLE2;NEIL1;UNG
FANCI	ENSG00000140525	protein_coding	941.188	1530.99	1470.97	-0.703561	0.0579019	-12.1509	5.67292e-34	5.78978e-31			Human papillomavirus infection	20/331	0.000193396	0.00427229	0	0	2.64423	22.6102	CDKN1A;WNT2B;LAMB2;FZD7;LAMA3;ISG15;TUBG2;THBS1;COL1A1;CCNA2;CDK6;CCNE2;CDK2;MDM2;E2F1;FAS;ITGA7;ITGB7;COL6A5;HES2
HMGN2	ENSG00000198830	protein_coding	2384.71	3662.86	2788.77	-0.620223	0.0521208	-11.8997	1.18743e-32	1.13615e-29			Epstein-Barr virus infection	14/202	0.000451244	0.0091377	0	0	3.04249	23.4378	CDKN1A;ENTPD8;ISG15;GADD45G;CCNA2;CDK6;CCNE2;CDK2;BCL2;MDM2;E2F1;FAS;E2F2;JAK3
MVP	ENSG00000013364	protein_coding	2962.85	1902.06	1313.16	0.639063	0.0544314	11.7407	7.88332e-32	7.09917e-29			Pancreatic cancer	8/76	0.000515917	0.00964368	0	0	4.77588	36.1513	CDKN1A;CDK6;RAD51;E2F1;TGFA;E2F2;BRCA2;GADD45G
HMGB2	ENSG00000164104	protein_coding	1133.12	1933.35	1671.74	-0.771588	0.0663795	-11.6239	3.11611e-31	2.65025e-28			Steroid hormone biosynthesis	7/61	0.000681152	0.0118228	0	0	5.25513	38.319	AKR1C1;CYP1A2;AKR1C3;CYP1A1;CYP1B1;AKR1C2;CYP3A5
ASF1B	ENSG00000105011	protein_coding	421.115	823.242	554.862	-0.970968	0.0839556	-11.5653	6.18033e-31	4.97972e-28			Progesterone-mediated oocyte maturation	9/100	0.000748801	0.0121306	0	0	4.01853	28.9215	CCNA2;CDK2;CDK1;ADCY4;PKMYT1;CPEB2;CDC25A;GNAI1;MAD2L1
CDCA5	ENSG00000146670	protein_coding	440.13	813.348	730.325	-0.888935	0.0770247	-11.5409	8.20473e-31	6.28031e-28			Human T-cell leukemia virus 1 infection	14/219	0.000998922	0.0151711	0	0	2.78773	19.2599	CDKN1A;CDKN2C;ADCY4;SLC2A1;TNFRSF13C;NFATC4;CCNA2;CCNE2;ESPL1;CDK2;E2F1;E2F2;JAK3;MAD2L1
FEN1	ENSG00000168496	protein_coding	557.934	1091.24	715.476	-0.970266	0.08545	-11.3548	7.02169e-30	4.6737e-27			PI3K-Akt signaling pathway	19/354	0.00116508	0.0166538	0	0	2.32416	15.6996	CDKN1A;CHRM1;LAMB2;LAMA3;TGFA;THBS1;COL1A1;CDK6;CCNE2;CDK2;FGF18;BCL2;MDM2;ITGA7;ITGB7;COL6A5;JAK3;SGK2;IL6R
TK1	ENSG00000167900	protein_coding	697.773	1220.93	923.503	-0.807818	0.0711841	-11.3483	7.56308e-30	4.8243e-27			Drug metabolism	9/108	0.00129845	0.0175291	0	0	3.69228	24.541	CDA;ALDH3A1;RRM1;RRM2;ALDH3B1;CYP1A2;TK1;CYP3A5;FMO5
FOXM1	ENSG00000111206	protein_coding	1118.77	1774.38	1763.69	-0.66702	0.0598842	-11.1385	8.14901e-29	4.7982e-26			FoxO signaling pathway	10/131	0.00139545	0.0178471	0	0	3.35984	22.0894	PLK4;PLK3;GABARAPL1;CDKN1A;PLK2;CDK2;MDM2;FBXO32;SGK2;GADD45G
TCOF1	ENSG00000070814	protein_coding	1737.8	2621.03	2343.07	-0.593315	0.0536861	-11.0516	2.15429e-28	1.22148e-25			Cushing syndrome	11/155	0.00148394	0.0180299	0	0	3.10835	20.2449	CDKN1A;CDK6;WNT2B;CDKN2C;CCNE2;FZD7;CDK2;ADCY4;E2F1;E2F2;GNAI1
SLC2A1	ENSG00000117394	protein_coding	7479.12	4797.62	3025.32	0.639692	0.0584603	10.9423	7.23195e-28	3.95407e-25			Melanoma	7/72	0.00182954	0.0202081	0	0	4.36333	27.5051	CDKN1A;CDK6;FGF18;E2F1;MDM2;E2F2;GADD45G
MYBL2	ENSG00000101057	protein_coding	433.266	788.612	802.367	-0.865616	0.0796726	-10.8647	1.69841e-27	8.96585e-25			Non-small cell lung cancer	7/72	0.00182954	0.0202081	0	0	4.36333	27.5051	CDKN1A;CDK6;E2F1;TGFA;E2F2;JAK3;GADD45G
MCM4	ENSG00000104738	protein_coding	1965.81	3338.16	2511.9	-0.764832	0.0704635	-10.8543	1.90262e-27	9.70905e-25			Hepatitis B	11/162	0.00210781	0.0222695	0	0	2.96319	18.2595	CCNA2;CDKN1A;CCNE2;CDK2;BCL2;E2F1;BIRC5;E2F2;FAS;JAK3;NFATC4
MEGF6	ENSG00000162591	protein_coding	3495	1812.44	1235.5	0.947395	0.0874104	10.8385	2.26232e-27	1.11722e-24			Glioma	7/75	0.00231635	0.023453	0	0	4.17019	25.3037	CDKN1A;CDK6;E2F1;MDM2;TGFA;E2F2;GADD45G
UHRF1	ENSG00000276043	protein_coding	1151.78	1997.17	1604.73	-0.795687	0.073503	-10.8252	2.61436e-27	1.25073e-24			Metabolism of xenobiotics by cytochrome P450	7/76	0.002499	0.0237436	0	0	4.10954	24.6238	ALDH3A1;ALDH3B1;AKR1C1;CYP1A2;CYP1A1;CYP1B1;CYP3A5
CYP1B1	ENSG00000138061	protein_coding	238.513	57.4487	75.881	2.05511	0.189931	10.8203	2.75941e-27	1.28012e-24			Prostate cancer	8/97	0.00254047	0.0237436	0	0	3.64505	21.7806	CDKN1A;CCNE2;CDK2;BCL2;MDM2;E2F1;TGFA;E2F2
GINS2	ENSG00000131153	protein_coding	231.202	484.524	347.86	-1.07042	0.0990462	-10.8073	3.18037e-27	1.43201e-24			Bladder cancer	5/41	0.00305077	0.027457	0	0	5.61232	32.5086	CDKN1A;E2F1;MDM2;E2F2;THBS1
VIPR1	ENSG00000114812	protein_coding	1926.41	1219.78	770.633	0.658295	0.0614372	10.7149	8.66294e-27	3.78917e-24			Gastric cancer	10/149	0.00359311	0.0308805	0	0	2.92204	16.4474	CDKN1A;WNT2B;CCNE2;FZD7;CDK2;FGF18;BCL2;E2F1;E2F2;GADD45G
KIF18B	ENSG00000186185	protein_coding	834.501	1341.15	1602.72	-0.68574	0.0645241	-10.6277	2.21586e-26	9.42296e-24			Protein digestion and absorption	8/103	0.00368533	0.0308805	0	0	3.41378	19.1287	COL17A1;COL1A1;COL16A1;COL27A1;COL5A3;SLC1A1;COL6A5;KCNN4
GINS1	ENSG00000101003	protein_coding	291.713	540.575	580.431	-0.89171	0.0839882	-10.6171	2.48182e-26	1.02687e-23			Oocyte meiosis	9/129	0.00435719	0.0352933	0	0	3.04283	16.5406	CCNE2;ESPL1;CDK2;CDK1;ADCY4;FBXO5;PKMYT1;CPEB2;MAD2L1
NCAPD3	ENSG00000151503	protein_coding	1004.43	1575.71	1415.61	-0.651487	0.0618294	-10.5369	5.84204e-26	2.35357e-23			Colorectal cancer	7/86	0.00499458	0.0391511	0	0	3.5875	19.0116	MSH6;CDKN1A;BCL2;BIRC5;TGFA;BBC3;GADD45G
CLSPN	ENSG00000092853	protein_coding	611.334	1085.34	1124.12	-0.830307	0.0788531	-10.5298	6.29725e-26	2.41011e-23			Nucleotide excision repair	5/47	0.0055443	0.0416967	0	0	4.80908	24.9831	POLD3;RFC5;RFC3;RFC4;POLE2
STMN1	ENSG00000117632	protein_coding	1038.76	1722.12	1377.37	-0.730679	0.0694234	-10.525	6.62877e-26	2.47512e-23			ECM-receptor interaction	7/88	0.00566252	0.0416967	0	0	3.49856	18.1011	COL1A1;LAMB2;LAMA3;ITGA7;ITGB7;COL6A5;THBS1
MCM3	ENSG00000112118	protein_coding	1704.62	2704.71	1849.67	-0.667548	0.063845	-10.4558	1.37866e-25	5.02521e-23			Chemical carcinogenesis	13/239	0.00596523	0.0426339	0	0	2.34057	11.9879	ADCY4;AKR1C2;CDC6;CYP3A5;GNAI1;CDC25A;CYP1A2;FGF18;CYP1A1;BCL2;E2F1;CYP1B1;BIRC5
LMNB1	ENSG00000113368	protein_coding	1590.59	2518.26	1712.51	-0.664697	0.0637504	-10.4266	1.8757e-25	6.67793e-23			Apoptosis	9/142	0.00807081	0.0556843	0	0	2.74357	13.2227	TUBA1A;TUBAL3;BCL2;BIRC5;FAS;GADD45G;BBC3;LMNB1;BIRC3
LAMA3	ENSG00000053747	protein_coding	2229.82	866.286	661.965	1.36441	0.132891	10.2671	9.91278e-25	3.44897e-22			Hepatocellular carcinoma	10/168	0.00824952	0.0556843	0	0	2.56813	12.3209	NQO1;CDKN1A;CDK6;WNT2B;FZD7;E2F1;TGFA;HMOX1;E2F2;GADD45G
MCM2	ENSG00000073111	protein_coding	1389.45	2335.88	1806.28	-0.750795	0.0740841	-10.1344	3.88868e-24	1.21493e-21			MicroRNAs in cancer	15/310	0.00935839	0.0614619	0	0	2.07031	9.67142	CDKN1A;CDCA5;KIF23;THBS1;SERPINB5;CDC25A;CDK6;CCNE2;STMN1;BCL2;MDM2;E2F1;CYP1B1;HMOX1;E2F2
CCNF	ENSG00000162063	protein_coding	561.658	911.743	996.613	-0.700024	0.0690981	-10.1309	4.03032e-24	1.234e-21			Breast cancer	9/147	0.0100087	0.0640029	0	0	2.64349	12.1714	CDKN1A;CDK6;WNT2B;FZD7;FGF18;E2F1;E2F2;BRCA2;GADD45G
RRM1	ENSG00000167325	protein_coding	702.236	1096.96	1104.22	-0.644402	0.0636221	-10.1286	4.12569e-24	1.23844e-21			Chronic myeloid leukemia	6/76	0.0105155	0.0655196	0	0	3.46475	15.7816	CDKN1A;CDK6;E2F1;MDM2;E2F2;GADD45G
ALDH3A1	ENSG00000108602	protein_coding	4725.61	2112.37	1529.46	1.1615	0.11475	10.122	4.41364e-24	1.29939e-21			Pyrimidine metabolism	5/56	0.0115607	0.0702315	0	0	3.95859	17.6559	CDA;RRM1;RRM2;ENTPD8;TK1
LMO7	ENSG00000136153	protein_coding	3396.49	2049.2	1531.87	0.729138	0.0721091	10.1116	4.9077e-24	1.41758e-21			Gap junction	6/88	0.0204825	0.119349	0	0	2.95588	11.493	TUBA1A;TUBAL3;TUBB3;ADCY4;CDK1;GNAI1
CDK6	ENSG00000105810	protein_coding	683.298	361.502	787.038	0.917107	0.0914923	10.0239	1.19719e-23	3.33232e-21			Measles	8/139	0.0206282	0.119349	0	0	2.47105	9.59039	CDK6;CCNE2;CDK2;BCL2;FAS;JAK3;TP73;BBC3
NCAPG2	ENSG00000146918	protein_coding	840.933	1259.32	1443.68	-0.581113	0.0580588	-10.009	1.3909e-23	3.80238e-21			Mitophagy	5/68	0.0249433	0.137755	0	0	3.2026	11.8213	GABARAPL1;PINK1;ATG9B;E2F1;OPTN
KDM5B	ENSG00000117139	protein_coding	523.808	280.515	602.342	0.903586	0.0904126	9.99402	1.61874e-23	4.34758e-21			Retinol metabolism	5/68	0.0249433	0.137755	0	0	3.2026	11.8213	ALDH1A3;ALDH1A1;CYP1A2;CYP1A1;CYP3A5
CDC6	ENSG00000094804	protein_coding	679.214	1217.5	989.378	-0.843796	0.084933	-9.93484	2.93657e-23	7.75102e-21			Taurine and hypotaurine metabolism	2/11	0.0281382	0.151946	0	0	8.93654	31.9091	GGT6;GGT1
KIF11	ENSG00000138160	protein_coding	708.788	1128.87	1253.06	-0.671977	0.0684799	-9.81277	9.9209e-23	2.44966e-20			Inositol phosphate metabolism	5/73	0.0326099	0.169828	0	0	2.96635	10.1542	INPP4A;ISYNA1;INPP5D;PLCE1;PLCH2
TMEM45B	ENSG00000151715	protein_coding	1631.52	1037.2	631.342	0.65486	0.0671066	9.75851	1.69628e-22	4.05756e-20			Phagosome	8/152	0.0328473	0.169828	0	0	2.24646	7.67366	TUBA1A;TUBAL3;NCF2;TUBB3;TLR6;CORO1A;THBS1;RILP
ZWINT	ENSG00000122952	protein_coding	621.826	1005.83	808.255	-0.694956	0.0717421	-9.68686	3.42904e-22	8.07619e-20			Ovarian steroidogenesis	4/51	0.0353146	0.177618	0	0	3.42998	11.468	ADCY4;AKR1C3;CYP1A1;CYP1B1
WDR76	ENSG00000092470	protein_coding	251.361	449.945	460.053	-0.843836	0.0876599	-9.62626	6.19452e-22	1.4154e-19			beta-Alanine metabolism	3/30	0.0358159	0.177618	0	0	4.47337	14.8935	ALDH3A1;ALDH3B1;ABAT
AKR1C1	ENSG00000187134	protein_coding	338.618	102.307	95.1494	1.72869	0.179626	9.62378	6.3455e-22	1.42858e-19			Human cytomegalovirus infection	10/225	0.0494728	0.235532	0	0	1.88172	5.65708	CDKN1A;CDK6;ADCY4;MDM2;E2F1;FAS;E2F2;IL6R;GNAI1;NFATC4
KIFC1	ENSG00000237649	protein_coding	649.575	1022.58	1005.22	-0.657165	0.0683852	-9.60975	7.2724e-22	1.59307e-19			Glutathione metabolism	4/57	0.049907	0.235532	0	0	3.04074	9.11491	RRM1;GGT6;RRM2;GGT1
BIRC5	ENSG00000089685	protein_coding	734.629	1160.33	919.747	-0.659238	0.0688633	-9.57314	1.03708e-21	2.23614e-19			HIF-1 signaling pathway	6/109	0.0504018	0.235532	0	0	2.35069	7.02321	CDKN1A;SERPINE1;BCL2;SLC2A1;HMOX1;IL6R
MCM10	ENSG00000065328	protein_coding	366.509	650.858	821.15	-0.833212	0.0873853	-9.53491	1.50011e-21	3.1896e-19			Tyrosine metabolism	3/36	0.0566649	0.259803	0	0	3.6589	10.5033	ALDH3A1;HGD;ALDH3B1
ESPL1	ENSG00000135476	protein_coding	544.94	849.612	1231.87	-0.641967	0.0682875	-9.40094	5.40803e-21	1.1188e-18			Focal adhesion	9/201	0.0581337	0.259869	0	0	1.89471	5.39047	COL1A1;LAMB2;LAMA3;BCL2;ITGA7;ITGB7;COL6A5;THBS1;BIRC3
MCM6	ENSG00000076003	protein_coding	850.978	1452.83	1070.99	-0.773286	0.082286	-9.39754	5.58521e-21	1.14005e-18			Insulin secretion	5/86	0.0588181	0.259869	0	0	2.4886	7.05097	RYR2;PCLO;SLC2A1;ADCY4;KCNN4
CHAF1A	ENSG00000167670	protein_coding	803.304	1296.33	1076.37	-0.692421	0.0745049	-9.29363	1.49113e-20	2.96464e-18			Phenylalanine metabolism	2/17	0.0632426	0.274428	0	0	5.36027	14.7985	ALDH3A1;ALDH3B1
ALDH1A3	ENSG00000184254	protein_coding	174.32	43.4357	53.2413	2.00539	0.217771	9.20874	3.2999e-20	6.3947e-18			Primary immunodeficiency	3/38	0.0646439	0.275587	0	0	3.44947	9.44762	TNFRSF13C;JAK3;UNG
NCAPG	ENSG00000109805	protein_coding	433.306	719.748	691.104	-0.730772	0.079443	-9.1987	3.62299e-20	6.93305e-18			Basal cell carcinoma	4/63	0.0673322	0.282099	0	0	2.73067	7.36768	CDKN1A;WNT2B;FZD7;GADD45G
E2F8	ENSG00000129173	protein_coding	293.512	549.541	353.562	-0.906916	0.098644	-9.19383	3.79094e-20	7.16487e-18			Ferroptosis	3/41	0.0775164	0.319263	0	0	3.17665	8.12354	MAP1LC3A;FTH1;HMOX1
ARHGAP11A	ENSG00000198826	protein_coding	767.162	1167.94	1305.93	-0.60896	0.0667368	-9.1248	7.18703e-20	1.27937e-17			Tryptophan metabolism	3/42	0.0820382	0.332255	0	0	3.09504	7.73937	CYP1A2;CYP1A1;CYP1B1
CDC45	ENSG00000093009	protein_coding	378.634	668.788	554.888	-0.82315	0.0902384	-9.12195	7.37848e-20	1.29836e-17			Salmonella infection	10/249	0.0844658	0.336478	0	0	1.69066	4.17831	CYFIP2;KLC4;TUBA1A;TUBAL3;TUBB3;AHNAK2;BCL2;TLR6;RILP;BIRC3
KIF23	ENSG00000137807	protein_coding	430.047	673.258	919.226	-0.650316	0.0720946	-9.02032	1.87547e-19	3.12082e-17			Histidine metabolism	2/22	0.0992987	0.389187	0	0	4.01918	9.28278	ALDH3A1;ALDH3B1
CDKN1A	ENSG00000124762	protein_coding	3725.67	1737.22	1707.79	1.10077	0.122246	9.00453	2.16587e-19	3.56529e-17			Hippo signaling pathway	7/163	0.104039	0.401292	0	0	1.80955	4.095	WNT2B;FZD7;SERPINE1;BIRC5;TP73;BBC3;BIRC3
TANC1	ENSG00000115183	protein_coding	1839.05	1099.46	1021.59	0.74473	0.0828523	8.98865	2.5028e-19	4.0332e-17			Estrogen signaling pathway	6/137	0.118251	0.448984	0	0	1.84558	3.94022	KRT15;BCL2;ADCY4;TGFA;GNAI1;FKBP5
NEAT1	ENSG00000245532	lncRNA	29967.6	14110.9	24016.9	1.08672	0.120971	8.98335	2.62644e-19	4.18836e-17			Viral carcinogenesis	8/203	0.123811	0.462862	0	0	1.65456	3.45637	CCNA2;CDKN1A;CDK6;CCNE2;CDK2;CDK1;MDM2;JAK3
CDK2	ENSG00000123374	protein_coding	552.272	848.383	888.875	-0.622441	0.0695858	-8.94495	3.72132e-19	5.87316e-17			Proteoglycans in cancer	8/205	0.128833	0.474338	0	0	1.63759	3.35582	COL1A1;CDKN1A;WNT2B;FZD7;MDM2;PLCE1;FAS;THBS1
DTL	ENSG00000143476	protein_coding	454.181	799.56	729.018	-0.819997	0.0916909	-8.94306	3.78534e-19	5.91324e-17			Folate biosynthesis	2/26	0.131274	0.476112	0	0	3.34863	6.79928	ALPP;AKR1C3
ABCC2	ENSG00000023839	protein_coding	1017.25	378.91	307.189	1.42407	0.159284	8.94043	3.87646e-19	5.99442e-17			Caffeine metabolism	1/6	0.137505	0.486817	0	0	8.02798	15.9283	CYP1A2
INPP4A	ENSG00000040933	protein_coding	1281.61	836.86	699.399	0.617067	0.0691262	8.92667	4.39011e-19	6.72081e-17			Toxoplasmosis	5/112	0.138232	0.486817	0	0	1.88137	3.72291	LAMB2;LAMA3;BCL2;GNAI1;BIRC3
NCAPH	ENSG00000121152	protein_coding	487.167	763.008	642.932	-0.647591	0.0730972	-8.85931	8.0513e-19	1.20841e-16			GABAergic synapse	4/89	0.171836	0.591582	0	0	1.89288	3.33376	GABARAPL1;ADCY4;ABAT;GNAI1
LAMB2	ENSG00000172037	protein_coding	1933.55	1263.2	1902.63	0.612792	0.0695051	8.8165	1.18091e-18	1.75519e-16			Oxytocin signaling pathway	6/154	0.174123	0.591582	0	0	1.63216	2.853	RYR2;RGS2;CDKN1A;ADCY4;GNAI1;NFATC4
AURKB	ENSG00000178999	protein_coding	521.286	831.114	988.052	-0.675636	0.0766539	-8.81411	1.2064e-18	1.77584e-16			Bile secretion	4/90	0.176631	0.591582	0	0	1.87077	3.24334	ABCC3;ABCC2;SLC2A1;ADCY4
MUC13	ENSG00000173702	protein_coding	2096.01	1400.8	831.641	0.58217	0.0661025	8.80708	1.2845e-18	1.8728e-16			Mineral absorption	3/60	0.179546	0.591582	0	0	2.1157	3.63335	FTH1;MT1G;HMOX1
MCM5	ENSG00000100297	protein_coding	1247.72	2095.41	1501.11	-0.749167	0.0859546	-8.71585	2.8858e-18	4.16781e-16			Hepatitis C	6/157	0.184958	0.591582	0	0	1.59948	2.69933	CDKN1A;CDK6;CDK2;E2F1;E2F2;FAS
CDCA8	ENSG00000134690	protein_coding	486.246	758.679	807.727	-0.643893	0.0750245	-8.58244	9.28851e-18	1.31665e-15			Pathways of neurodegeneration	15/475	0.185226	0.591582	0	0	1.3163	2.21952	RYR2;GABARAPL1;CHRM1;WNT2B;TUBAL3;FZD7;WIPI1;GRIN2C;KLC4;PINK1;TUBA1A;TUBB3;BCL2;FAS;OPTN
CYP4F3	ENSG00000186529	protein_coding	339.961	135.648	113.274	1.32996	0.156038	8.52329	1.55077e-17	2.11971e-15			Arachidonic acid metabolism	3/61	0.185666	0.591582	0	0	2.07912	3.50083	CYP4F3;AKR1C3;GGT1
CDHR2	ENSG00000074276	protein_coding	894.425	546.203	338.458	0.714301	0.0838613	8.51764	1.62836e-17	2.20607e-15			Transcriptional misregulation in cancer	7/192	0.188916	0.591582	0	0	1.5236	2.53901	CCNA2;CDKN1A;CDKN2C;MDM2;ITGB7;GADD45G;BIRC3
KIF15	ENSG00000163808	protein_coding	307.648	509.693	469.235	-0.725393	0.0852748	-8.50654	1.79203e-17	2.40651e-15			Kaposi sarcoma-associated herpesvirus infection	7/193	0.192251	0.591582	0	0	1.51533	2.49872	GABARAPL1;CDKN1A;CDK6;E2F1;FAS;E2F2;NFATC4
FANCA	ENSG00000187741	protein_coding	1054.65	1593.57	1357.76	-0.595763	0.070093	-8.49961	1.90236e-17	2.53245e-15			Necroptosis	6/159	0.192325	0.591582	0	0	1.57841	2.60212	FTH1;SMPD1;BCL2;FAS;JAK3;BIRC3
FDXR	ENSG00000161513	protein_coding	1229.7	742.969	705.767	0.728972	0.0862187	8.45492	2.79285e-17	3.68584e-15			Propanoate metabolism	2/34	0.200414	0.608757	0	0	2.51044	4.03521	SUCLA2;ABAT
KIF2C	ENSG00000142945	protein_coding	612.151	939.64	1058.21	-0.618788	0.073544	-8.41386	3.96746e-17	5.14727e-15			Dilated cardiomyopathy	4/96	0.206296	0.611479	0	0	1.74822	2.75947	RYR2;ADCY4;ITGA7;ITGB7
PPFIBP2	ENSG00000166387	protein_coding	792.041	487.448	348.07	0.702322	0.0836713	8.39383	4.70567e-17	5.95365e-15			Purine metabolism	5/129	0.206602	0.611479	0	0	1.62202	2.55787	RRM1;RRM2;ADCY4;ENTPD8;AMPD3
FANCD2	ENSG00000144554	protein_coding	683.188	1034.09	961.765	-0.59624	0.0711371	-8.38156	5.22297e-17	6.55397e-15			Circadian entrainment	4/97	0.211376	0.611479	0	0	1.72934	2.68759	RYR2;ADCY4;GRIN2C;GNAI1
MAD2L1	ENSG00000164109	protein_coding	391.604	646.554	509.663	-0.725598	0.0866094	-8.37782	5.39175e-17	6.71076e-15			Phosphatidylinositol signaling system	4/97	0.211376	0.611479	0	0	1.72934	2.68759	INPP4A;DGKA;INPP5D;PLCE1
TCF19	ENSG00000137310	protein_coding	281.795	526.926	419.522	-0.905983	0.108311	-8.36464	6.02999e-17	7.4446e-15			Mucin type O-glycan biosynthesis	2/36	0.218338	0.62419	0	0	2.36252	3.59508	GALNT5;GALNT9
EXO1	ENSG00000174371	protein_coding	318.052	561.566	510.392	-0.82229	0.0988514	-8.31845	8.91208e-17	1.0659e-14			AGE-RAGE signaling pathway in diabetic complications	4/100	0.226819	0.634367	0	0	1.67503	2.48509	COL1A1;SERPINE1;BCL2;PLCE1
TICRR	ENSG00000140534	protein_coding	626.283	954.148	1006.42	-0.608841	0.0732634	-8.3103	9.54601e-17	1.12415e-14			Thyroid cancer	2/37	0.227352	0.634367	0	0	2.2949	3.39934	CDKN1A;GADD45G
DGKA	ENSG00000065357	protein_coding	608.33	335.466	416.559	0.862647	0.104435	8.26011	1.45539e-16	1.65041e-14			Melanogenesis	4/101	0.23203	0.634367	0	0	1.65768	2.42169	WNT2B;FZD7;ADCY4;GNAI1
COL17A1	ENSG00000065618	protein_coding	803.851	492.829	299.925	0.705649	0.0854958	8.25361	1.53683e-16	1.72641e-14			Renal cell carcinoma	3/69	0.236328	0.634367	0	0	1.82635	2.63458	CDKN1A;SLC2A1;TGFA
OPTN	ENSG00000123240	protein_coding	255.203	136.282	506.468	0.900093	0.109127	8.24809	1.6095e-16	1.77265e-14			Chagas disease	4/102	0.23727	0.634367	0	0	1.64068	2.36021	SERPINE1;FAS;TLR6;GNAI1
CYP4F11	ENSG00000171903	protein_coding	77.7699	23.5745	551.233	1.73619	0.210564	8.24544	1.64557e-16	1.78667e-14			Ubiquinone and other terpenoid-quinone biosynthesis	1/11	0.237561	0.634367	0	0	4.01296	5.76795	NQO1
SPC24	ENSG00000161888	protein_coding	331.138	534.368	466.792	-0.693766	0.0844014	-8.21985	2.03766e-16	2.19679e-14			Apelin signaling pathway	5/137	0.242023	0.639257	0	0	1.52309	2.16084	RYR2;GABARAPL1;SERPINE1;ADCY4;GNAI1
HELLS	ENSG00000119969	protein_coding	843.565	1297.36	1192.24	-0.620266	0.0758698	-8.1754	2.94875e-16	3.15681e-14			NF-kappa B signaling pathway	4/104	0.247832	0.64756	0	0	1.6077	2.24275	BCL2;TNFRSF13C;GADD45G;BIRC3
FTH1	ENSG00000167996	protein_coding	52223.5	29391	22308.6	0.829301	0.101668	8.15697	3.43538e-16	3.65224e-14			Parathyroid hormone synthesis, secretion and action	4/106	0.258493	0.668232	0	0	1.57602	2.13217	CDKN1A;BCL2;ADCY4;GNAI1
ABCC3	ENSG00000108846	protein_coding	2142.48	1351.48	803.778	0.666381	0.0820051	8.12609	4.43359e-16	4.68096e-14			PPAR signaling pathway	3/74	0.269102	0.687963	0	0	1.6973	2.22799	SLC27A1;GK;ME1
MXD4	ENSG00000123933	protein_coding	1083.48	704.101	538.917	0.624631	0.076906	8.122	4.58568e-16	4.80837e-14			Non-homologous end-joining	1/13	0.274261	0.687963	0	0	3.34379	4.32578	FEN1
FAM111B	ENSG00000189057	protein_coding	97.0128	215.121	199.439	-1.14691	0.142189	-8.06608	7.25899e-16	7.45825e-14			cAMP signaling pathway	7/216	0.274619	0.687963	0	0	1.34697	1.74078	RYR2;CHRM1;GIPR;ADCY4;PLCE1;GRIN2C;GNAI1
PLK4	ENSG00000142731	protein_coding	246.858	412.933	493.669	-0.741807	0.0920362	-8.05995	7.63271e-16	7.75204e-14			Regulation of actin cytoskeleton	7/218	0.282201	0.693063	0	0	1.33406	1.68777	CYFIP2;CHRM1;DIAPH3;FGF18;ITGAX;ITGA7;ITGB7
ANLN	ENSG00000011426	protein_coding	892.198	1346.29	1911.36	-0.594714	0.0746549	-7.96618	1.63651e-15	1.62684e-13			Gastric acid secretion	3/76	0.282359	0.693063	0	0	1.65063	2.08735	ADCY4;GAST;GNAI1
RECQL4	ENSG00000160957	protein_coding	1195.06	1885.42	1976.21	-0.658886	0.0836107	-7.8804	3.2633e-15	3.142e-13			Arrhythmogenic right ventricular cardiomyopathy	3/77	0.289009	0.702292	0	0	1.62824	2.02113	RYR2;ITGA7;ITGB7
SLC4A11	ENSG00000088836	protein_coding	457.947	281.849	521.532	0.697151	0.0888577	7.84569	4.30563e-15	4.11968e-13			Cholinergic synapse	4/113	0.296433	0.712285	0	0	1.47427	1.79262	CHRM1;BCL2;ADCY4;GNAI1
C1orf116	ENSG00000182795	protein_coding	527.301	287.902	188.87	0.874482	0.112413	7.77919	7.29908e-15	6.77222e-13			ABC transporters	2/45	0.299861	0.712285	0	0	1.86718	2.2489	ABCC3;ABCC2
PTK6	ENSG00000101213	protein_coding	464.807	266.528	240.259	0.805451	0.104119	7.73585	1.02715e-14	9.24975e-13			Glutamatergic synapse	4/114	0.301915	0.712285	0	0	1.46079	1.74946	SLC1A1;ADCY4;GRIN2C;GNAI1
CKAP2L	ENSG00000169607	protein_coding	253.897	412.341	459.45	-0.700673	0.0909315	-7.7055	1.30329e-14	1.16e-12			Thiamine metabolism	1/15	0.309197	0.722451	0	0	2.86581	3.36382	ALPP
BLM	ENSG00000197299	protein_coding	273.704	463.178	375.202	-0.757117	0.098364	-7.69709	1.39201e-14	1.22473e-12			Other types of O-glycan biosynthesis	2/47	0.317897	0.735705	0	0	1.78401	2.04452	GALNT5;GALNT9
E2F2	ENSG00000007968	protein_coding	450.7	737.445	575.45	-0.712539	0.0926605	-7.68978	1.47389e-14	1.28203e-12			Intestinal immune network for IgA production	2/48	0.326875	0.749346	0	0	1.74514	1.95137	ITGB7;TNFRSF13C
UNG	ENSG00000076248	protein_coding	470.812	786.898	618.771	-0.744127	0.0968777	-7.68109	1.5774e-14	1.35665e-12			Cocaine addiction	2/49	0.335822	0.749699	0	0	1.70792	1.86364	GRIN2C;GNAI1
MSH6	ENSG00000116062	protein_coding	534.591	812.063	797.031	-0.604076	0.0789248	-7.65382	1.95099e-14	1.65015e-12			Sphingolipid metabolism	2/49	0.335822	0.749699	0	0	1.70792	1.86364	SMPD3;SMPD1
PSMC3IP	ENSG00000131470	protein_coding	147.87	291.419	270.262	-0.981866	0.128559	-7.6375	2.21475e-14	1.85276e-12			Complement and coagulation cascades	3/85	0.342441	0.749699	0	0	1.46878	1.57403	SERPINE1;ITGAX;CLU
SLCO2B1	ENSG00000137491	protein_coding	815.733	527.186	333.925	0.63049	0.0826618	7.62734	2.3965e-14	1.99392e-12			Nitrogen metabolism	1/17	0.342455	0.749699	0	0	2.50733	2.68689	CA9
CYP3A5	ENSG00000106258	protein_coding	927.449	570.575	345.603	0.704826	0.0925403	7.61642	2.608e-14	2.15699e-12			Primary bile acid biosynthesis	1/17	0.342455	0.749699	0	0	2.50733	2.68689	CYP39A1
WDHD1	ENSG00000198554	protein_coding	331.766	522.268	508.02	-0.657688	0.0863584	-7.6158	2.62069e-14	2.15699e-12			Pathogenic Escherichia coli infection	6/197	0.347809	0.754622	0	0	1.2619	1.33269	CYFIP2;TUBA1A;TUBAL3;TUBB3;MYO5A;FAS
CENPM	ENSG00000100162	protein_coding	251.851	414.174	328.075	-0.720389	0.0949622	-7.58606	3.29775e-14	2.67451e-12			JAK-STAT signaling pathway	5/162	0.36015	0.774483	0	0	1.27891	1.30606	CDKN1A;LIF;BCL2;IL6R;JAK3
CDCA7	ENSG00000144354	protein_coding	684.483	1050.56	644.702	-0.619752	0.0818288	-7.57377	3.62544e-14	2.90586e-12			Calcium signaling pathway	7/240	0.368158	0.784759	0	0	1.20672	1.20581	RYR2;P2RX6;CHRM1;FGF18;ADCY4;PLCE1;GRIN2C
TP73	ENSG00000078900	protein_coding	354.934	586.538	432.912	-0.726743	0.0960668	-7.56498	3.87929e-14	3.09313e-12			Hypertrophic cardiomyopathy	3/90	0.375732	0.793938	0	0	1.38401	1.35478	RYR2;ITGA7;ITGB7
POLA1	ENSG00000101868	protein_coding	532.147	819.528	647.169	-0.625427	0.0826848	-7.56399	3.90899e-14	3.10066e-12			Regulation of lipolysis in adipocytes	2/55	0.388633	0.81412	0	0	1.5141	1.43101	ADCY4;GNAI1
TRIP13	ENSG00000071539	protein_coding	377.982	572.401	464.939	-0.600038	0.0793928	-7.55785	4.09789e-14	3.23374e-12			Amyotrophic lateral sclerosis	10/364	0.394168	0.818656	0	0	1.13462	1.05631	KLC4;GABARAPL1;PINK1;TUBA1A;TUBAL3;TUBB3;BCL2;WIPI1;GRIN2C;OPTN
CHTF18	ENSG00000127586	protein_coding	952.569	1452.24	1529.54	-0.608056	0.0805309	-7.55059	4.333e-14	3.38438e-12			Alzheimer disease	10/369	0.41055	0.845455	0	0	1.11853	0.995777	KLC4;TUBA1A;CHRM1;WNT2B;TUBAL3;TUBB3;FZD7;FAS;WIPI1;GRIN2C
PHLDA3	ENSG00000174307	protein_coding	354.554	169.928	319.44	1.06402	0.141934	7.49657	6.55096e-14	5.03963e-12			Endometrial cancer	2/58	0.414346	0.846102	0	0	1.43277	1.26235	CDKN1A;GADD45G
AKR1C3	ENSG00000196139	protein_coding	555.253	322.986	202.727	0.784332	0.104781	7.48547	7.12902e-14	5.45691e-12			Lipid and atherosclerosis	6/215	0.425944	0.861012	0	0	1.15215	0.983297	NCF2;CYP1A1;BCL2;FAS;TLR6;POU2F3
CYP4F12	ENSG00000186204	protein_coding	235.956	94.4106	72.5479	1.3229	0.17698	7.47487	7.72778e-14	5.8858e-12			Autophagy	4/137	0.428734	0.861012	0	0	1.20674	1.02201	GABARAPL1;ATG9B;BCL2;WIPI1
TMEM106C	ENSG00000134291	protein_coding	607.935	921.268	968.47	-0.600632	0.0804162	-7.46904	8.07807e-14	6.12214e-12			Renin-angiotensin system	1/23	0.432943	0.861466	0	0	1.82295	1.52608	ENPEP
NABP1	ENSG00000173559	protein_coding	800.326	475.801	788.451	0.754886	0.101294	7.45244	9.16314e-14	6.87823e-12			Glycerolipid metabolism	2/61	0.439508	0.861466	0	0	1.35971	1.11781	GK;DGKA
RAD54L	ENSG00000085999	protein_coding	431.4	698.159	614.547	-0.696125	0.0938845	-7.41469	1.21909e-13	9.10394e-12			Fluid shear stress and atherosclerosis	4/139	0.439596	0.861466	0	0	1.18874	0.977027	NQO1;NCF2;BCL2;HMOX1
TP53INP1	ENSG00000164938	protein_coding	349.969	159.036	173.985	1.14053	0.155181	7.34966	1.98714e-13	1.44176e-11			Tuberculosis	5/180	0.446771	0.868363	0	0	1.1463	0.923581	PLK3;BCL2;ITGAX;TLR6;CORO1A
SYTL1	ENSG00000142765	protein_coding	1039.56	682.341	459.227	0.606555	0.082631	7.34052	2.1277e-13	1.53646e-11			NOD-like receptor signaling pathway	5/181	0.45152	0.868363	0	0	1.13972	0.906235	GABARAPL1;BCL2;NLRP1;GBP2;BIRC3
CCNA2	ENSG00000145386	protein_coding	485.183	727.121	777.178	-0.584795	0.0797738	-7.33066	2.29025e-13	1.62343e-11			Amoebiasis	3/102	0.453836	0.868363	0	0	1.2155	0.960271	COL1A1;LAMB2;LAMA3
SUCLA2	ENSG00000136143	protein_coding	680.22	443.44	403.232	0.618738	0.0844648	7.32539	2.382e-13	1.68046e-11			Signaling pathways regulating pluripotency of stem cells	4/143	0.461131	0.875428	0	0	1.1543	0.893511	WNT2B;FZD7;LIF;JAK3
DARS2	ENSG00000117593	protein_coding	479.681	716.1	530.003	-0.580943	0.0794137	-7.3154	2.56622e-13	1.80068e-11			C-type lectin receptor signaling pathway	3/104	0.466482	0.878722	0	0	1.19131	0.908417	PLK3;MDM2;NFATC4
SIVA1	ENSG00000184990	protein_coding	398.748	612.302	495.753	-0.620213	0.0847878	-7.31489	2.57593e-13	1.80068e-11			Th17 cell differentiation	3/107	0.485203	0.904503	0	0	1.15677	0.836559	RORC;IL6R;JAK3
LINC00511	ENSG00000227036	lncRNA	1176.14	648.695	498.95	0.858975	0.118053	7.27621	3.43337e-13	2.35702e-11			Glycolysis / Gluconeogenesis	2/67	0.487981	0.904503	0	0	1.23381	0.885236	ALDH3A1;ALDH3B1
CDCA3	ENSG00000111665	protein_coding	363.612	560.863	628.701	-0.626396	0.0867813	-7.2181	5.27187e-13	3.51069e-11			Adrenergic signaling in cardiomyocytes	4/150	0.498085	0.904503	0	0	1.09856	0.765677	RYR2;BCL2;ADCY4;GNAI1
ZNF367	ENSG00000165244	protein_coding	237.7	417.39	292.364	-0.816761	0.113156	-7.21804	5.27441e-13	3.51069e-11			Prion disease	7/273	0.498483	0.904503	0	0	1.05521	0.73462	RYR2;KLC4;TUBA1A;TUBAL3;NCF2;TUBB3;GRIN2C
FKBP5	ENSG00000096060	protein_coding	367.36	574.301	460.572	-0.648538	0.0901493	-7.19404	6.29029e-13	4.15078e-11			Butanoate metabolism	1/28	0.498779	0.904503	0	0	1.48499	1.03294	ABAT
CLU	ENSG00000120885	protein_coding	354.792	188.792	408.494	0.910138	0.127187	7.15589	8.31346e-13	5.39283e-11			Linoleic acid metabolism	1/29	0.511001	0.919802	0	0	1.43188	0.961339	CYP1A2
MELK	ENSG00000165304	protein_coding	399.511	625.661	584.019	-0.649293	0.0909575	-7.13842	9.44109e-13	6.09847e-11			TNF signaling pathway	3/112	0.515681	0.9214	0	0	1.10342	0.730759	LIF;FAS;BIRC3
ATAD5	ENSG00000176208	protein_coding	354.788	553.972	527.449	-0.641057	0.0903937	-7.09183	1.32349e-12	8.47755e-11			Citrate cycle (TCA cycle)	1/30	0.522926	0.927525	0	0	1.38243	0.896253	SUCLA2
ORC6	ENSG00000091651	protein_coding	264.43	409.818	454.952	-0.632503	0.0893157	-7.08166	1.42441e-12	9.04823e-11			Circadian rhythm	1/31	0.53456	0.94129	0	0	1.33628	0.836929	RORC
ALS2CL	ENSG00000178038	protein_coding	648.699	422.55	447.928	0.619585	0.0878287	7.05447	1.73257e-12	1.08704e-10			Sphingolipid signaling pathway	3/119	0.556666	0.963396	0	0	1.03646	0.607147	SMPD1;BCL2;GNAI1
CENPU	ENSG00000151725	protein_coding	207.87	361.658	264.844	-0.801123	0.11376	-7.04222	1.89204e-12	1.17268e-10			Parkinson disease	6/249	0.567541	0.963396	0	0	0.989194	0.560322	KLC4;PINK1;TUBA1A;TUBAL3;TUBB3;GNAI1
RFC5	ENSG00000111445	protein_coding	400.92	619.509	495.667	-0.629235	0.089448	-7.03464	1.99773e-12	1.22824e-10			Thyroid hormone signaling pathway	3/121	0.56799	0.963396	0	0	1.01879	0.57628	MDM2;SLC2A1;PLCE1
E2F1	ENSG00000101412	protein_coding	434.386	675.84	644.008	-0.638737	0.0912212	-7.00207	2.52212e-12	1.52013e-10			Synaptic vesicle cycle	2/78	0.569695	0.963396	0	0	1.05464	0.593397	UNC13A;SLC1A1
RFC4	ENSG00000163918	protein_coding	308.904	479.341	459.059	-0.636594	0.0909291	-7.001	2.54146e-12	1.52577e-10			MAPK signaling pathway	7/294	0.577004	0.963396	0	0	0.976931	0.53722	PTPRR;STMN1;FGF18;TGFA;FAS;GADD45G;MAP3K12
CYFIP2	ENSG00000055163	protein_coding	746.564	473.426	539.872	0.656123	0.0938461	6.99147	2.72017e-12	1.62669e-10			Rap1 signaling pathway	5/210	0.582542	0.963396	0	0	0.977027	0.52794	FGF18;ADCY4;PLCE1;THBS1;GNAI1
KIZ	ENSG00000088970	protein_coding	621.617	403.49	307.272	0.620386	0.0891441	6.95936	3.41834e-12	1.99738e-10			cGMP-PKG signaling pathway	4/167	0.582779	0.963396	0	0	0.983119	0.530833	RGS2;ADCY4;GNAI1;NFATC4
CHAF1B	ENSG00000159259	protein_coding	220.313	362.123	375.011	-0.724141	0.10476	-6.91241	4.76496e-12	2.74236e-10			Platelet activation	3/124	0.584637	0.963396	0	0	0.993375	0.533208	COL1A1;ADCY4;GNAI1
CDCA2	ENSG00000184661	protein_coding	350.682	531.94	451.396	-0.599813	0.0867938	-6.91079	4.81977e-12	2.76352e-10			Starch and sucrose metabolism	1/36	0.588619	0.963396	0	0	1.14509	0.606872	TREH
ITGB7	ENSG00000139626	protein_coding	330.057	152.781	108.962	1.11269	0.161278	6.89921	5.22927e-12	2.965e-10			B cell receptor signaling pathway	2/81	0.590281	0.963396	0	0	1.01443	0.534765	INPP5D;CD22
GAS6-AS1	ENSG00000233695	lncRNA	129.011	43.8068	50.7404	1.56317	0.226897	6.88933	5.60571e-12	3.15086e-10			Human immunodeficiency virus 1 infection	5/212	0.590962	0.963396	0	0	0.967487	0.508901	BCL2;CDK1;FAS;GNAI1;NFATC4
GMNN	ENSG00000112312	protein_coding	242.987	398.163	309.539	-0.716984	0.104359	-6.87035	6.40445e-12	3.57831e-10			African trypanosomiasis	1/37	0.598654	0.963396	0	0	1.11323	0.571165	FAS
GTSE1	ENSG00000075218	protein_coding	272.676	416.631	642.992	-0.615507	0.089684	-6.86306	6.74e-12	3.7521e-10			Alanine, aspartate and glutamate metabolism	1/37	0.598654	0.963396	0	0	1.11323	0.571165	ABAT
WFDC21P	ENSG00000261040	transcribed_unitary_pseudogene	156.547	42.138	41.4834	1.89145	0.275861	6.85653	7.05523e-12	3.91335e-10			Allograft rejection	1/38	0.608445	0.96886	0	0	1.08308	0.538129	FAS
CENPN	ENSG00000166451	protein_coding	213.689	335.135	339.342	-0.649063	0.0949859	-6.83326	8.30092e-12	4.58768e-10			Relaxin signaling pathway	3/129	0.611459	0.96886	0	0	0.953709	0.469136	COL1A1;ADCY4;GNAI1
PLK3	ENSG00000173846	protein_coding	769.279	508.057	434.933	0.597668	0.0882624	6.77149	1.27464e-11	6.89523e-10			ErbB signaling pathway	2/85	0.616576	0.96886	0	0	0.965346	0.466816	CDKN1A;TGFA
RAD51	ENSG00000051180	protein_coding	172.502	295.504	260.095	-0.778668	0.115158	-6.76173	1.36352e-11	7.32423e-10			Various types of N-glycan biosynthesis	1/39	0.617997	0.96886	0	0	1.05453	0.507514	B4GALNT4
E2F7	ENSG00000165891	protein_coding	267.845	403.223	550.417	-0.586432	0.087349	-6.71367	1.89792e-11	9.98463e-10			Nicotine addiction	1/40	0.627317	0.977167	0	0	1.02743	0.479096	GRIN2C
SERPINB5	ENSG00000206075	protein_coding	384.203	206.739	134.351	0.892814	0.133246	6.70048	2.07736e-11	1.0854e-09			Graft-versus-host disease	1/42	0.645282	0.980906	0	0	0.977216	0.428088	FAS
PSRC1	ENSG00000134222	protein_coding	226.655	369.342	451.402	-0.706863	0.105984	-6.66951	2.56665e-11	1.32299e-09			Axon guidance	4/182	0.650217	0.980906	0	0	0.899574	0.387221	PLXNB3;SEMA4G;GNAI1;NFATC4
UBR7	ENSG00000012963	protein_coding	255.902	396.374	364.951	-0.637113	0.0955489	-6.66793	2.59431e-11	1.33276e-09			Morphine addiction	2/91	0.653559	0.980906	0	0	0.899988	0.382786	ADCY4;GNAI1
SKA1	ENSG00000154839	protein_coding	201.826	336.937	364.658	-0.73954	0.11159	-6.62728	3.41932e-11	1.73332e-09			Fat digestion and absorption	1/43	0.653937	0.980906	0	0	0.9539	0.405163	SLC27A1
ESCO2	ENSG00000171320	protein_coding	180.461	316.471	232.528	-0.808214	0.122185	-6.61465	3.72434e-11	1.87553e-09			Porphyrin and chlorophyll metabolism	1/43	0.653937	0.980906	0	0	0.9539	0.405163	HMOX1
MASTL	ENSG00000120539	protein_coding	288.846	437.69	488.74	-0.603491	0.0918552	-6.57003	5.03045e-11	2.4448e-09			Type I diabetes mellitus	1/43	0.653937	0.980906	0	0	0.9539	0.405163	FAS
MDM2	ENSG00000135679	protein_coding	3518.14	2049.43	2519.27	0.779627	0.118656	6.57046	5.01612e-11	2.4448e-09			Salivary secretion	2/93	0.665238	0.990322	0	0	0.880118	0.358745	ADCY4;KCNN4
LIF	ENSG00000128342	protein_coding	458.041	292.761	368.052	0.644031	0.0987028	6.52495	6.80257e-11	3.24425e-09			Glycosphingolipid biosynthesis	1/45	0.670621	0.990322	0	0	0.910447	0.36377	ABO
SERPINE2	ENSG00000135919	protein_coding	703.908	462.547	292.62	0.609445	0.0933977	6.52527	6.78774e-11	3.24425e-09			Pyruvate metabolism	1/47	0.686502	0.990322	0	0	0.870773	0.327538	ME1
RFC3	ENSG00000133119	protein_coding	148.701	255.518	226.051	-0.780973	0.120354	-6.48894	8.64431e-11	4.07187e-09			Choline metabolism in cancer	2/98	0.693049	0.990322	0	0	0.834064	0.305813	SLC44A5;DGKA
FADS3	ENSG00000221968	protein_coding	691.048	457.272	427.18	0.595373	0.0919272	6.47657	9.3834e-11	4.39298e-09			Glycerophospholipid metabolism	2/98	0.693049	0.990322	0	0	0.834064	0.305813	PNPLA7;DGKA
ORC1	ENSG00000085840	protein_coding	354.623	570.756	466.529	-0.6902	0.106844	-6.45986	1.04801e-10	4.87661e-09			Valine, leucine and isoleucine degradation	1/48	0.694154	0.990322	0	0	0.852202	0.311107	ABAT
MCM8	ENSG00000125885	protein_coding	211.881	326.043	435.402	-0.620431	0.0963383	-6.44013	1.19373e-10	5.5211e-09			Hematopoietic cell lineage	2/99	0.698377	0.990322	0	0	0.825422	0.296323	IL6R;CD22
NRGN	ENSG00000154146	protein_coding	69.0733	136.126	153.583	-0.977329	0.152918	-6.39119	1.646e-10	7.45522e-09			Cell adhesion molecules	3/148	0.702462	0.990322	0	0	0.827928	0.292394	CNTNAP1;ITGB7;CD22
TGFA	ENSG00000163235	protein_coding	607.169	399.463	331.935	0.604353	0.0946759	6.38339	1.7321e-10	7.82203e-09			Arginine and proline metabolism	1/50	0.708902	0.990322	0	0	0.817334	0.281194	PRODH
UBE2T	ENSG00000077152	protein_coding	229.674	374.208	289.868	-0.703496	0.110261	-6.38029	1.76756e-10	7.9587e-09			Malaria	1/50	0.708902	0.990322	0	0	0.817334	0.281194	THBS1
SDCBP2	ENSG00000125775	protein_coding	255.226	104.351	84.7506	1.29154	0.203389	6.35007	2.1522e-10	9.66218e-09			Longevity regulating pathway	2/102	0.713903	0.990322	0	0	0.800536	0.269787	SESN1;ADCY4
SKA3	ENSG00000165480	protein_coding	267.513	403.856	376.763	-0.595325	0.0937968	-6.34697	2.19602e-10	9.80142e-09			Pancreatic secretion	2/102	0.713903	0.990322	0	0	0.800536	0.269787	RYR2;ADCY4
FAM214A	ENSG00000047346	protein_coding	210.461	116.344	177.171	0.870439	0.137512	6.3299	2.45322e-10	1.09175e-08			Shigellosis	5/246	0.718556	0.990322	0	0	0.829531	0.27417	GABARAPL1;BCL2;MDM2;PLCE1;WIPI1
CKS1B	ENSG00000173207	protein_coding	282.676	425.857	390.782	-0.593132	0.093767	-6.3256	2.52249e-10	1.11933e-08			Cytokine-cytokine receptor interaction	6/295	0.727292	0.990322	0	0	0.829759	0.264218	IL1RN;GDF15;LIF;FAS;TNFRSF13C;IL6R
CCNE2	ENSG00000175305	protein_coding	97.5706	172.204	270.445	-0.82255	0.130847	-6.28634	3.25029e-10	1.43397e-08			Autoimmune thyroid disease	1/53	0.729705	0.990322	0	0	0.770062	0.242658	FAS
PROM2	ENSG00000155066	protein_coding	97.5113	32.3054	47.1844	1.58858	0.252922	6.28091	3.36603e-10	1.48076e-08			Diabetic cardiomyopathy	4/203	0.731739	0.990322	0	0	0.80377	0.251043	COL1A1;RYR2;NCF2;SLC2A1
KIF24	ENSG00000186638	protein_coding	213.238	335.303	314.543	-0.655789	0.104496	-6.27571	3.48039e-10	1.5259e-08			Insulin resistance	2/108	0.742945	0.990322	0	0	0.754989	0.224332	SLC27A1;SLC2A1
PBK	ENSG00000168078	protein_coding	293.13	463.842	354.62	-0.665019	0.106058	-6.27032	3.6031e-10	1.57151e-08			Hedgehog signaling pathway	1/56	0.749024	0.990322	0	0	0.727946	0.210365	BCL2
CENPH	ENSG00000153044	protein_coding	97.0453	175.684	174.68	-0.859875	0.137669	-6.24595	4.21222e-10	1.81137e-08			Huntington disease	6/306	0.758618	0.990322	0	0	0.798877	0.220696	KLC4;TUBA1A;TUBAL3;TUBB3;WIPI1;BBC3
CDC25A	ENSG00000164045	protein_coding	351.529	526.705	569.827	-0.588179	0.0942967	-6.23754	4.44514e-10	1.89556e-08			Leukocyte transendothelial migration	2/114	0.769429	0.990322	0	0	0.714323	0.187229	NCF2;GNAI1
BEX5	ENSG00000184515	protein_coding	225.056	463.16	205.736	-1.04301	0.168534	-6.18872	6.06532e-10	2.52321e-08			Long-term depression	1/60	0.772656	0.990322	0	0	0.678454	0.174988	GNAI1
UTRN	ENSG00000152818	protein_coding	307.485	184.782	630.303	0.736656	0.119115	6.18441	6.2334e-10	2.5861e-08			Wnt signaling pathway	3/166	0.772814	0.990322	0	0	0.735816	0.189632	WNT2B;FZD7;NFATC4
BRIP1	ENSG00000136492	protein_coding	287.285	440.005	468.682	-0.613981	0.100253	-6.12431	9.1077e-10	3.71813e-08			Growth hormone synthesis, secretion and action	2/119	0.789654	0.990322	0	0	0.68362	0.161444	ADCY4;GNAI1
AHRR	ENSG00000063438	protein_coding	148.648	60.989	75.9084	1.28001	0.209144	6.12025	9.34258e-10	3.79378e-08			Neurotrophin signaling pathway	2/119	0.789654	0.990322	0	0	0.68362	0.161444	BCL2;TP73
DEPDC1B	ENSG00000035499	protein_coding	172.825	286.979	283.702	-0.729099	0.119439	-6.10438	1.03202e-09	4.16866e-08			GnRH secretion	1/64	0.794067	0.990322	0	0	0.635247	0.14648	KCNN4
SPC25	ENSG00000152253	protein_coding	81.8117	148.868	180.705	-0.866936	0.142165	-6.0981	1.07334e-09	4.31281e-08			Cortisol synthesis and secretion	1/65	0.799097	0.990322	0	0	0.625289	0.140235	ADCY4
DIAPH3	ENSG00000139734	protein_coding	183.472	282.084	557.699	-0.609612	0.100195	-6.08423	1.17055e-09	4.64248e-08			Inflammatory bowel disease	1/65	0.799097	0.990322	0	0	0.625289	0.140235	RORC
DNA2	ENSG00000138346	protein_coding	219.393	333.795	424.608	-0.608012	0.100113	-6.07325	1.25346e-09	4.93295e-08			Aminoacyl-tRNA biosynthesis	1/66	0.804005	0.990322	0	0	0.615638	0.134301	DARS2
CNTNAP1	ENSG00000108797	protein_coding	193.928	122.42	515.019	0.667751	0.110443	6.04611	1.48384e-09	5.76553e-08			Acute myeloid leukemia	1/67	0.808793	0.990322	0	0	0.606279	0.12866	CCNA2
PINK1	ENSG00000158828	protein_coding	394.996	251.074	244.203	0.653226	0.1084	6.02606	1.68009e-09	6.51153e-08			Long-term potentiation	1/67	0.808793	0.990322	0	0	0.606279	0.12866	GRIN2C
COL27A1	ENSG00000196739	protein_coding	263.356	168.468	2058.45	0.661031	0.1101	6.0039	1.92639e-09	7.38789e-08			Fc epsilon RI signaling pathway	1/68	0.813465	0.990322	0	0	0.597199	0.123293	INPP5D
FIGNL1	ENSG00000132436	protein_coding	233.837	354.319	310.856	-0.605038	0.10088	-5.9976	2.00259e-09	7.64528e-08			Adipocytokine signaling pathway	1/69	0.818022	0.990322	0	0	0.588387	0.118187	SLC2A1
BARD1	ENSG00000138376	protein_coding	249.612	381.292	347.453	-0.610661	0.101894	-5.99309	2.05886e-09	7.84057e-08			Amphetamine addiction	1/69	0.818022	0.990322	0	0	0.588387	0.118187	GRIN2C
RAD51AP1	ENSG00000111247	protein_coding	115.423	199.137	208.435	-0.792199	0.133215	-5.94676	2.73498e-09	1.02122e-07			Renin secretion	1/69	0.818022	0.990322	0	0	0.588387	0.118187	GNAI1
FXYD3	ENSG00000089356	protein_coding	227.035	117.181	79.8915	0.958132	0.16126	5.94154	2.82364e-09	1.0492e-07			Central carbon metabolism in cancer	1/70	0.822469	0.990322	0	0	0.579829	0.113325	SLC2A1
CDK1	ENSG00000170312	protein_coding	433.579	655.077	622.945	-0.595644	0.100549	-5.9239	3.14388e-09	1.15143e-07			RIG-I-like receptor signaling pathway	1/70	0.822469	0.990322	0	0	0.579829	0.113325	ISG15
ANO7	ENSG00000146205	protein_coding	66.307	26.4269	85.1801	1.33982	0.228916	5.85291	4.83035e-09	1.72373e-07			Adherens junction	1/71	0.826807	0.990322	0	0	0.571517	0.108693	LMO7
CDKN3	ENSG00000100526	protein_coding	217.432	335.401	230.224	-0.624899	0.106939	-5.84348	5.11217e-09	1.81583e-07			Natural killer cell mediated cytotoxicity	2/131	0.831931	0.990322	0	0	0.619644	0.114018	FAS;ULBP2
CENPI	ENSG00000102384	protein_coding	149.008	237.056	298.369	-0.668765	0.114644	-5.83341	5.43051e-09	1.91999e-07			Vascular smooth muscle contraction	2/133	0.838184	0.990322	0	0	0.61012	0.107697	ADCY4;ADM
NQO1	ENSG00000181019	protein_coding	4898.76	2783.5	4132.81	0.81537	0.139949	5.8262	5.67021e-09	2.00012e-07			Neuroactive ligand-receptor interaction	6/341	0.840596	0.990322	0	0	0.714109	0.124001	P2RX6;VIPR1;CHRM1;GIPR;ADM;GRIN2C
PLK2	ENSG00000145632	protein_coding	532.974	310.357	1385.42	0.780179	0.134097	5.81804	5.95411e-09	2.09544e-07			Thyroid hormone synthesis	1/75	0.843127	0.990322	0	0	0.540513	0.0922321	ADCY4
ZGRF1	ENSG00000138658	protein_coding	176.788	278.17	295.94	-0.653373	0.112494	-5.80808	6.31937e-09	2.21381e-07			Pertussis	1/76	0.846961	0.990322	0	0	0.533278	0.088578	GNAI1
FAS	ENSG00000026103	protein_coding	322.105	185.917	230.107	0.790472	0.136595	5.78696	7.167e-09	2.48127e-07			Chemokine signaling pathway	3/192	0.849832	0.990322	0	0	0.63374	0.10312	ADCY4;JAK3;GNAI1
DDX12P	ENSG00000214826	unprocessed_pseudogene	267.254	414.81	441.41	-0.636081	0.109934	-5.78605	7.20616e-09	2.48466e-07			Leishmaniasis	1/77	0.850701	0.990322	0	0	0.526235	0.085089	NCF2
NRM	ENSG00000137404	protein_coding	145.63	230.174	221.174	-0.664371	0.115017	-5.77629	7.63645e-09	2.60952e-07			Ubiquitin mediated proteolysis	2/140	0.858443	0.990322	0	0	0.578963	0.0883698	MDM2;BIRC3
PLAC8	ENSG00000145287	protein_coding	248.953	136.618	94.6124	0.865794	0.150247	5.76246	8.28963e-09	2.80765e-07			Spinocerebellar ataxia	2/143	0.866395	0.990322	0	0	0.566557	0.0812523	WIPI1;GRIN2C
SH3TC2	ENSG00000169247	protein_coding	415.731	247.679	152.797	0.748034	0.130567	5.72914	1.00943e-08	3.35942e-07			Phospholipase D signaling pathway	2/148	0.878743	0.990322	0	0	0.547013	0.0707084	DGKA;ADCY4
C18orf54	ENSG00000166845	protein_coding	78.1458	141.809	187.486	-0.862321	0.152782	-5.64414	1.66011e-08	5.33921e-07			Retrograde endocannabinoid signaling	2/148	0.878743	0.990322	0	0	0.547013	0.0707084	ADCY4;GNAI1
GGT1	ENSG00000100031	protein_coding	311.773	154.115	115.41	1.02035	0.180771	5.64442	1.65741e-08	5.33921e-07			Taste transduction	1/86	0.880517	0.990322	0	0	0.470298	0.0598436	ADCY4
ANXA1	ENSG00000135046	protein_coding	704.08	429.667	2478.78	0.714995	0.127388	5.61271	1.99179e-08	6.35255e-07			Cardiac muscle contraction	1/87	0.883439	0.990322	0	0	0.464805	0.0576048	RYR2
ERCC6L	ENSG00000186871	protein_coding	135.826	224.066	241.573	-0.726822	0.130066	-5.5881	2.29562e-08	7.23121e-07			mTOR signaling pathway	2/154	0.892168	0.990322	0	0	0.525258	0.0599321	WNT2B;FZD7
CDH16	ENSG00000166589	protein_coding	445.118	278.419	169.042	0.679057	0.121927	5.56936	2.5568e-08	7.93956e-07			Non-alcoholic fatty liver disease	2/155	0.894267	0.990322	0	0	0.521798	0.0583113	FAS;IL6R
POLD3	ENSG00000077514	protein_coding	298.826	453.324	284.383	-0.604412	0.108518	-5.56969	2.55187e-08	7.93956e-07			Th1 and Th2 cell differentiation	1/92	0.897013	0.990322	0	0	0.439153	0.0477294	JAK3
BRCA2	ENSG00000139618	protein_coding	347.793	535.87	486.315	-0.618729	0.11155	-5.54663	2.91221e-08	8.94817e-07			GnRH signaling pathway	1/93	0.899532	0.990322	0	0	0.434358	0.04599	ADCY4
ANO1	ENSG00000131620	protein_coding	441.417	231.635	149.51	0.931726	0.168149	5.54109	3.00603e-08	9.18548e-07			TGF-beta signaling pathway	1/94	0.90199	0.990322	0	0	0.429665	0.0443208	THBS1
CAPN5	ENSG00000149260	protein_coding	441.095	288.086	236.74	0.617288	0.111417	5.54033	3.01894e-08	9.20656e-07			Staphylococcus aureus infection	1/95	0.904388	0.990322	0	0	0.425072	0.0427185	KRT15
BBC3	ENSG00000105327	protein_coding	416.578	258.442	236.961	0.689765	0.125032	5.51672	3.45383e-08	1.04084e-06			Fc gamma R-mediated phagocytosis	1/97	0.909009	0.990322	0	0	0.416174	0.0397031	INPP5D
KRT80	ENSG00000167767	protein_coding	176.642	112.186	1222.36	0.65937	0.11982	5.50301	3.73353e-08	1.11634e-06			Aldosterone synthesis and secretion	1/98	0.911235	0.990322	0	0	0.411862	0.0382842	ADCY4
TCP11L2	ENSG00000166046	protein_coding	172.205	85.7794	81.7559	1.01386	0.184388	5.49853	3.82964e-08	1.14285e-06			Inflammatory mediator regulation of TRP channels	1/98	0.911235	0.990322	0	0	0.411862	0.0382842	ADCY4
GRIN2C	ENSG00000161509	protein_coding	253.062	131.487	93.5236	0.949289	0.172796	5.49371	3.93586e-08	1.16998e-06			Viral protein interaction with cytokine and cytokine receptor	1/100	0.915526	0.990322	0	0	0.4035	0.0356113	IL6R
DHRS2	ENSG00000100867	protein_coding	74.1198	152.831	62.1715	-1.04058	0.189785	-5.48294	4.18311e-08	1.23867e-06			Tight junction	2/169	0.919925	0.990322	0	0	0.477709	0.0398711	TUBA1A;TUBAL3
FBXO5	ENSG00000112029	protein_coding	124.351	198.631	269.623	-0.671325	0.123079	-5.45442	4.91321e-08	1.43817e-06			Toll-like receptor signaling pathway	1/104	0.923497	0.990322	0	0	0.38775	0.0308601	TLR6
SLC27A1	ENSG00000130304	protein_coding	273.862	164.357	149.993	0.734514	0.134945	5.44307	5.2369e-08	1.52708e-06			Ras signaling pathway	3/232	0.92409	0.990322	0	0	0.52196	0.0412065	FGF18;PLCE1;TGFA
AMPD3	ENSG00000133805	protein_coding	254.731	152.696	148.884	0.736145	0.136084	5.40949	6.32035e-08	1.80519e-06			Influenza A	2/172	0.924603	0.990322	0	0	0.469206	0.0367814	CDK6;FAS
MALAT1	ENSG00000251562	lncRNA	137111	90096	94916.9	0.605829	0.112007	5.40886	6.34275e-08	1.80822e-06			Glucagon signaling pathway	1/107	0.928979	0.990322	0	0	0.376718	0.0277526	SLC2A1
TUBG2	ENSG00000037042	protein_coding	232.068	146.059	263.98	0.664965	0.123095	5.40205	6.58828e-08	1.86778e-06			Ribosome biogenesis in eukaryotes	1/108	0.930717	0.990322	0	0	0.373178	0.026794	TCOF1
PRIM2	ENSG00000146143	protein_coding	169.013	253.852	261.969	-0.581589	0.107831	-5.39354	6.90817e-08	1.95158e-06			Serotonergic synapse	1/113	0.938794	0.990322	0	0	0.356426	0.0225118	GNAI1
INPP5D	ENSG00000168918	protein_coding	233.977	126.763	85.7008	0.87484	0.162525	5.3828	7.3335e-08	2.04869e-06			Alcoholism	2/186	0.943222	0.990322	0	0	0.433191	0.0253214	GRIN2C;GNAI1
SLC44A5	ENSG00000137968	protein_coding	251.949	139.09	86.8277	0.864521	0.161416	5.35586	8.51496e-08	2.34875e-06			RNA transport	2/186	0.943222	0.990322	0	0	0.433191	0.0253214	CYFIP2;RNU4-1
C1orf112	ENSG00000000460	protein_coding	166.079	260.59	271.472	-0.643181	0.120376	-5.34308	9.13792e-08	2.50255e-06			AMPK signaling pathway	1/120	0.948546	0.990322	0	0	0.335339	0.0177141	CCNA2
DONSON	ENSG00000159147	protein_coding	135.566	209.073	285.541	-0.623883	0.11689	-5.33734	9.43203e-08	2.56474e-06			Osteoclast differentiation	1/127	0.956748	0.990322	0	0	0.316595	0.0139984	NCF2
GALNT5	ENSG00000136542	protein_coding	5138.92	2577.87	1722.21	0.995345	0.189282	5.25854	1.45206e-07	3.8336e-06			Lysosome	1/128	0.957808	0.990322	0	0	0.314086	0.0135397	SMPD1
SMPD3	ENSG00000103056	protein_coding	232.295	118.122	74.7777	0.981366	0.186625	5.25849	1.45241e-07	3.8336e-06			Herpes simplex virus 1 infection	7/498	0.96085	0.990322	0	0	0.564978	0.0225637	ZNF273;BCL2;ZNF107;FAS;ZNF780B;POU2F3;BIRC3
DYRK1B	ENSG00000105204	protein_coding	385.036	231.8	193.706	0.73619	0.140265	5.24856	1.53295e-07	4.02539e-06			Dopaminergic synapse	1/132	0.961794	0.990322	0	0	0.304433	0.0118591	GNAI1
PCLO	ENSG00000186472	protein_coding	285.163	169.8	109.962	0.753478	0.143918	5.23545	1.64581e-07	4.28499e-06			Spliceosome	1/150	0.975563	0.998118	0	0	0.267407	0.00661592	RNU4-1
COL16A1	ENSG00000084636	protein_coding	90.901	27.9623	28.2421	1.70823	0.327272	5.2196	1.79307e-07	4.65257e-06			Coronavirus disease	2/232	0.978227	0.998118	0	0	0.345728	0.00761087	ISG15;IL6R
COL6A5	ENSG00000172752	protein_coding	165.622	81.5849	56.0338	1.02588	0.197603	5.19161	2.08481e-07	5.34613e-06			Protein processing in endoplasmic reticulum	1/171	0.985498	0.998118	0	0	0.23412	0.00342005	BCL2
PRIM1	ENSG00000198056	protein_coding	106.979	173.684	151.138	-0.702609	0.135369	-5.19031	2.09944e-07	5.36567e-06			Endocytosis	2/252	0.985795	0.998118	0	0	0.31774	0.00454582	IQSEC2;MDM2
FTX	ENSG00000230590	lncRNA	756.801	495.566	671.553	0.611407	0.118429	5.16265	2.43483e-07	6.09387e-06			Neutrophil extracellular trap formation	1/189	0.990732	0.998954	0	0	0.211507	0.00196943	NCF2
ZSCAN30	ENSG00000186814	protein_coding	177.874	112.013	186.72	0.67781	0.132105	5.13083	2.88472e-07	7.14599e-06			Thermogenesis	1/232	0.996824	0.999979	0	0	0.171753	0.000546427	ADCY4
YPEL2	ENSG00000175155	protein_coding	173.485	94.3879	73.5638	0.875544	0.171572	5.10306	3.342e-07	8.18602e-06			Olfactory transduction	1/440	0.999979	0.999979	0	0	0.0894007	1.8436e-06	RGS2
ITPRIP	ENSG00000148841	protein_coding	115.77	198.714	174.859	-0.786061	0.154696	-5.08133	3.74793e-07	9.10748e-06
GNAI1	ENSG00000127955	protein_coding	595.888	383.062	279.565	0.638275	0.125702	5.07768	3.82063e-07	9.26943e-06
HOXA13	ENSG00000106031	protein_coding	191.48	323.098	159.498	-0.755186	0.148988	-5.06876	4.00415e-07	9.6687e-06
SLC1A4	ENSG00000115902	protein_coding	226.14	338.657	323.565	-0.584266	0.115775	-5.04655	4.49867e-07	1.07107e-05
IL6R	ENSG00000160712	protein_coding	184.109	105.59	118.477	0.800918	0.159528	5.02054	5.15258e-07	1.21508e-05
TREH	ENSG00000118094	protein_coding	92.6155	35.7302	26.943	1.36427	0.273749	4.98365	6.23953e-07	1.44074e-05
NCKAP5L	ENSG00000167566	protein_coding	180.294	120.271	330.674	0.595674	0.120114	4.95923	7.07741e-07	1.61608e-05
KLC4	ENSG00000137171	protein_coding	375.325	241.691	203.78	0.63617	0.128745	4.9413	7.7603e-07	1.74967e-05
PLEKHN1	ENSG00000187583	protein_coding	219.935	145.853	183.456	0.59305	0.120281	4.93053	8.20085e-07	1.84357e-05
ULBP2	ENSG00000131015	protein_coding	46.3247	20.3923	120.631	1.16864	0.237827	4.91383	8.93138e-07	1.99607e-05
GINS3	ENSG00000181938	protein_coding	126.986	196.718	191.647	-0.628636	0.128741	-4.88296	1.04504e-06	2.31192e-05
PLXNB3	ENSG00000198753	protein_coding	96.7198	40.1819	39.2644	1.26691	0.259524	4.88167	1.05191e-06	2.32376e-05
EMP1	ENSG00000134531	protein_coding	477.584	280.664	811.366	0.768518	0.158295	4.85496	1.20413e-06	2.63343e-05
ALDH1A1	ENSG00000165092	protein_coding	211.104	95.6949	68.3197	1.14288	0.235639	4.85016	1.23365e-06	2.68647e-05
ALPP	ENSG00000163283	protein_coding	64.8204	20.6636	17.7839	1.64596	0.340942	4.82767	1.38138e-06	2.97493e-05
AKR1C2	ENSG00000151632	protein_coding	64.7711	21.2976	18.0604	1.61167	0.333913	4.82663	1.38861e-06	2.98572e-05
HMGB1P5	ENSG00000132967	transcribed_processed_pseudogene	179.332	274.512	186.883	-0.614396	0.127776	-4.80838	1.52158e-06	3.26245e-05
CDKN2C	ENSG00000123080	protein_coding	86.5909	140.477	172.932	-0.700196	0.14644	-4.78147	1.74016e-06	3.70002e-05
STARD13	ENSG00000133121	protein_coding	89.8326	146.731	135.797	-0.707624	0.148569	-4.76293	1.90802e-06	4.0401e-05
GIPR	ENSG00000010310	protein_coding	128.153	71.2966	92.3019	0.858194	0.180787	4.747	2.06457e-06	4.34752e-05
DQX1	ENSG00000144045	protein_coding	174.421	97.6537	63.6488	0.840211	0.178059	4.71873	2.37321e-06	4.93634e-05
RINL	ENSG00000187994	protein_coding	243.276	152.917	100.457	0.673827	0.143343	4.70079	2.59153e-06	5.35408e-05
COL5A3	ENSG00000080573	protein_coding	102.692	46.6562	32.9942	1.13953	0.24247	4.69967	2.60583e-06	5.37163e-05
ADM	ENSG00000148926	protein_coding	45.8198	20.3431	164.865	1.18633	0.252601	4.69646	2.64708e-06	5.44679e-05
ATG9B	ENSG00000181652	protein_coding	93.6418	36.6275	27.8833	1.36032	0.290987	4.67485	2.94172e-06	5.98866e-05
TMEM150A	ENSG00000168890	protein_coding	110.064	63.0648	97.4951	0.807975	0.174439	4.63184	3.62431e-06	7.25288e-05
AUNIP	ENSG00000127423	protein_coding	112.233	183.036	161.426	-0.706409	0.152863	-4.62119	3.81542e-06	7.59561e-05
MIR22HG	ENSG00000186594	lncRNA	77.8433	40.3735	177.745	0.956023	0.207491	4.60755	4.07449e-06	8.05896e-05
FAM214B	ENSG00000005238	protein_coding	148.141	88.7071	108.265	0.750615	0.162953	4.60632	4.09867e-06	8.09633e-05
PEG10	ENSG00000242265	protein_coding	62.4594	132.348	52.1044	-1.08192	0.235222	-4.59957	4.23358e-06	8.31989e-05
PIR	ENSG00000087842	protein_coding	167.316	110.229	184.973	0.592634	0.129488	4.57675	4.72253e-06	9.20984e-05
NUF2	ENSG00000143228	protein_coding	158.682	238.836	226.784	-0.58634	0.128223	-4.57283	4.81182e-06	9.34379e-05
DNHD1	ENSG00000179532	protein_coding	269.505	170.365	259.862	0.667796	0.146721	4.55146	5.32759e-06	0.00010195
TMEM139	ENSG00000178826	protein_coding	218.923	127.907	77.2817	0.770182	0.169375	4.5472	5.4365e-06	0.000103775
MUC20	ENSG00000176945	protein_coding	167.664	91.6569	57.012	0.868068	0.191681	4.52871	5.93452e-06	0.000112107
SLC1A1	ENSG00000106688	protein_coding	176.923	107.391	72.7266	0.718532	0.16119	4.45767	8.28562e-06	0.000152457
VWA7	ENSG00000204396	protein_coding	160.484	85.7821	72.1669	0.909588	0.204497	4.44794	8.66996e-06	0.000158387
GBP2	ENSG00000162645	protein_coding	167.793	83.7387	54.7761	1.0113	0.228246	4.43075	9.39043e-06	0.000170531
DSCC1	ENSG00000136982	protein_coding	108.083	161.685	176.475	-0.588657	0.133221	-4.41864	9.93227e-06	0.000179097
THBS1	ENSG00000137801	protein_coding	893.505	559.275	636.995	0.676211	0.153118	4.41628	1.00413e-05	0.000180636
P2RX6	ENSG00000099957	protein_coding	104.925	50.3144	36.961	1.0693	0.242193	4.41507	1.00977e-05	0.000181439
TUBAL3	ENSG00000178462	protein_coding	190.571	114.85	72.8995	0.733025	0.167001	4.38936	1.13686e-05	0.000201905
CDA	ENSG00000158825	protein_coding	197.728	119.855	74.6519	0.721001	0.165943	4.34486	1.39362e-05	0.000240259
EML6	ENSG00000214595	protein_coding	248.893	163.084	183.938	0.612978	0.141091	4.34456	1.39556e-05	0.000240321
NEIL3	ENSG00000109674	protein_coding	54.9613	91.3387	136.62	-0.738316	0.170459	-4.33133	1.48211e-05	0.000254654
RTKN2	ENSG00000182010	protein_coding	153.256	230.496	154.866	-0.589042	0.136223	-4.3241	1.53153e-05	0.000262261
FZD7	ENSG00000155760	protein_coding	173.338	114.934	130.869	0.596177	0.139086	4.28638	1.81608e-05	0.000305856
ATXN7L1	ENSG00000146776	protein_coding	183.831	118.3	157.059	0.635243	0.149091	4.26078	2.03712e-05	0.00034009
NEIL1	ENSG00000140398	protein_coding	119.471	77.5524	176.009	0.643475	0.15123	4.25495	2.091e-05	0.000347947
LINC01559	ENSG00000180861	lncRNA	294.277	190.128	113.898	0.633548	0.14895	4.25343	2.10517e-05	0.000348788
POLE2	ENSG00000100479	protein_coding	84.8343	136.45	136.117	-0.69559	0.163519	-4.25389	2.10093e-05	0.000348788
IQSEC2	ENSG00000124313	protein_coding	175.587	114.179	119.348	0.624939	0.147061	4.24952	2.1423e-05	0.000353792
USP35	ENSG00000118369	protein_coding	142.138	92.179	151.451	0.615293	0.145295	4.23479	2.28763e-05	0.00037496
NLRP1	ENSG00000091592	protein_coding	57.0682	31.589	338.251	0.853382	0.202542	4.21335	2.51612e-05	0.000407612
PDLIM2	ENSG00000120913	protein_coding	123.503	79.797	152.042	0.631531	0.150284	4.20224	2.64287e-05	0.000426341
SLC2A12	ENSG00000146411	protein_coding	102.725	51.5561	34.578	0.998457	0.237666	4.2011	2.65624e-05	0.000428046
PVT1	ENSG00000249859	lncRNA	1062.61	706.895	1543.36	0.589209	0.140688	4.18805	2.81362e-05	0.000450562
CENPW	ENSG00000203760	protein_coding	118.12	181.897	177.007	-0.624672	0.14925	-4.1854	2.84662e-05	0.000454895
PLCH2	ENSG00000149527	protein_coding	81.4995	36.8452	27.7754	1.13968	0.273056	4.17381	2.99541e-05	0.000476187
PIK3IP1	ENSG00000100100	protein_coding	121.643	70.0835	61.7184	0.794359	0.190932	4.16043	3.17647e-05	0.000500294
CORO1A	ENSG00000102879	protein_coding	62.4955	102.901	121.855	-0.724616	0.174698	-4.14783	3.35647e-05	0.000526507
GRHL3	ENSG00000158055	protein_coding	106.662	50.7568	34.9281	1.07799	0.262129	4.11244	3.91505e-05	0.000607218
OSGIN1	ENSG00000140961	protein_coding	148.461	84.9157	543.489	0.807369	0.19682	4.10208	4.09461e-05	0.000630627
SERPINE1	ENSG00000106366	protein_coding	77.0049	47.2254	1361.98	0.700155	0.171113	4.09178	4.28079e-05	0.000653386
SESN1	ENSG00000080546	protein_coding	171.419	111.373	132.181	0.624678	0.153549	4.06828	4.7362e-05	0.000710152
CA9	ENSG00000107159	protein_coding	182.933	277.85	123.752	-0.605588	0.149146	-4.06037	4.89944e-05	0.000731761
RORC	ENSG00000143365	protein_coding	84.4512	40.2769	28.7354	1.07629	0.265295	4.05695	4.97172e-05	0.00074039
RGS2	ENSG00000116741	protein_coding	85.0056	160.206	76.9704	-0.916681	0.226339	-4.05004	5.12079e-05	0.000759634
SMPD1	ENSG00000166311	protein_coding	112.606	69.5152	114.561	0.708706	0.175023	4.04922	5.13896e-05	0.000761591
IL1RN	ENSG00000136689	protein_coding	113.666	56.6026	37.7031	1.01105	0.249727	4.04863	5.15177e-05	0.000762751
POLA2	ENSG00000014138	protein_coding	126.675	190.545	156.662	-0.590615	0.146058	-4.04371	5.26117e-05	0.000776695
TNFRSF13C	ENSG00000159958	protein_coding	58.7163	99.0426	83.3533	-0.757537	0.188263	-4.02381	5.72636e-05	0.000837295
PRDM1	ENSG00000057657	protein_coding	185.028	110.954	71.708	0.745066	0.185213	4.02275	5.75231e-05	0.000839486
RAB37	ENSG00000172794	protein_coding	41.0914	13.6948	14.587	1.58872	0.395031	4.02176	5.77643e-05	0.000841402
CYP1A2	ENSG00000140505	protein_coding	31.0019	4.69255	7.83259	2.77528	0.691782	4.01179	6.02599e-05	0.000872771
LINC00174	ENSG00000179406	lncRNA	224.497	150.727	162.129	0.58024	0.144868	4.0053	6.19397e-05	0.000894561
KANK3	ENSG00000186994	protein_coding	43.6079	18.0217	24.3265	1.28009	0.319798	4.00281	6.25957e-05	0.000902333
CCDC40	ENSG00000141519	protein_coding	166.265	109.777	98.0161	0.604522	0.151196	3.99827	6.38083e-05	0.000917829
PSORS1C1	ENSG00000204540	protein_coding	224.439	144.487	88.4336	0.63923	0.160457	3.98381	6.78191e-05	0.000965808
BCL2	ENSG00000171791	protein_coding	53.0132	86.6802	104.707	-0.715602	0.179709	-3.98201	6.8335e-05	0.000970446
TUBA1A	ENSG00000167552	protein_coding	125.975	74.981	154.626	0.754402	0.190128	3.96786	7.25212e-05	0.00102325
ECHDC2	ENSG00000121310	protein_coding	137.715	88.2197	247.532	0.650223	0.16458	3.95079	7.78933e-05	0.00109001
ISG15	ENSG00000187608	protein_coding	68.7864	42.2518	174.745	0.70769	0.180016	3.93126	8.45029e-05	0.00116893
SPON2	ENSG00000159674	protein_coding	158.455	96.0557	62.0507	0.717571	0.182524	3.93139	8.44567e-05	0.00116893
GABARAPL1	ENSG00000139112	protein_coding	81.8164	48.2796	110.774	0.756925	0.192931	3.92329	8.73464e-05	0.00120139
CD109	ENSG00000156535	protein_coding	149.221	93.8523	178.034	0.674789	0.172129	3.92026	8.84523e-05	0.00121228
ALDH3B1	ENSG00000006534	protein_coding	216.846	143.751	96.4509	0.596432	0.153148	3.89448	9.84111e-05	0.00132855
DRAM1	ENSG00000136048	protein_coding	152.768	97.0693	144.285	0.6576	0.168996	3.89122	9.97411e-05	0.00134413
ABAT	ENSG00000183044	protein_coding	176.118	112.295	85.3638	0.652594	0.16776	3.89005	0.000100223	0.00134737
BIRC3	ENSG00000023445	protein_coding	76.7073	47.0108	392.639	0.719945	0.18519	3.8876	0.000101241	0.00135956
ZNF273	ENSG00000198039	protein_coding	37.3122	65.0593	72.2533	-0.800476	0.205983	-3.88612	0.000101858	0.00136545
MYO5A	ENSG00000197535	protein_coding	48.0415	27.7707	466.813	0.795517	0.205206	3.87668	0.000105893	0.00141536
KCNN4	ENSG00000104783	protein_coding	50.4134	25.2871	60.5373	1.01474	0.261888	3.87471	0.000106752	0.0014237
CYSRT1	ENSG00000197191	protein_coding	51.3507	21.1338	40.9467	1.27436	0.331775	3.84102	0.000122522	0.00160178
MT1G	ENSG00000125144	protein_coding	115.841	194.538	83.237	-0.749651	0.196097	-3.82287	0.000131909	0.00170414
FGD2	ENSG00000146192	protein_coding	124.38	69.7983	46.9654	0.833232	0.217995	3.82225	0.000132241	0.00170698
ECM1	ENSG00000143369	protein_coding	125	80.4027	92.9586	0.635118	0.166429	3.81614	0.000135553	0.00174093
CPEB2	ENSG00000137449	protein_coding	142.99	95.5201	111.919	0.58552	0.154265	3.79554	0.000147323	0.0018779
PRODH	ENSG00000100033	protein_coding	84.1174	43.2665	32.6722	0.952694	0.25149	3.7882	0.000151742	0.00192782
FGF18	ENSG00000156427	protein_coding	58.7788	25.6633	21.462	1.20133	0.317738	3.7809	0.000156262	0.00197867
PTMAP5	ENSG00000214182	transcribed_processed_pseudogene	196.965	302.562	144.249	-0.62284	0.16489	-3.7773	0.000158536	0.00200415
ZNF107	ENSG00000196247	protein_coding	79.4228	120.221	201.011	-0.591112	0.156709	-3.77203	0.000161924	0.00204117
CD27-AS1	ENSG00000215039	lncRNA	129.216	80.6346	112.165	0.675918	0.180193	3.75109	0.00017607	0.00219753
SLC4A8	ENSG00000050438	protein_coding	20.0174	7.2261	49.6757	1.43657	0.385631	3.72524	0.000195127	0.00240709
HERC6	ENSG00000138642	protein_coding	120.591	78.102	155.011	0.611508	0.164702	3.71282	0.000204965	0.00250095
ABO	ENSG00000175164	protein_coding	161.675	100.737	59.7641	0.68059	0.183574	3.70745	0.000209358	0.00254571
GJB5	ENSG00000189280	protein_coding	107.798	59.3879	38.479	0.860251	0.232727	3.6964	0.000218678	0.00264349
MND1	ENSG00000121211	protein_coding	66.6253	104.196	111.058	-0.647326	0.176216	-3.67349	0.000239259	0.00284823
SGK2	ENSG00000101049	protein_coding	186.903	123.739	71.6027	0.595065	0.162399	3.66421	0.000248108	0.00292851
VAC14-AS1	ENSG00000214353	lncRNA	130.935	76.0173	50.2451	0.781634	0.213967	3.65305	0.000259141	0.00302608
WIPI1	ENSG00000070540	protein_coding	44.1971	23.2017	58.9722	0.966844	0.264747	3.65195	0.000260255	0.00303677
NFATC4	ENSG00000100968	protein_coding	164.491	101.974	61.4359	0.691551	0.189652	3.64641	0.000265928	0.00309119
DDX60L	ENSG00000181381	protein_coding	120.232	80.5558	151.61	0.587284	0.161145	3.64444	0.00026797	0.00310785
KCNIP3	ENSG00000115041	protein_coding	11.417	2.00318	11.6698	2.60271	0.71596	3.63528	0.000277684	0.00320467
PTMAP2	ENSG00000197744	processed_pseudogene	141.486	215.342	108.543	-0.610709	0.169254	-3.60823	0.000308292	0.00349086
NCF2	ENSG00000116701	protein_coding	73.7293	34.1373	24.0056	1.11428	0.309478	3.60051	0.000317596	0.00358296
ADCY4	ENSG00000129467	protein_coding	113.871	66.2226	40.4347	0.789407	0.219417	3.59775	0.000320985	0.0036079
ME1	ENSG00000065833	protein_coding	113.706	65.3992	41.0867	0.793014	0.221938	3.57314	0.000352729	0.00392722
YPEL5	ENSG00000119801	protein_coding	106.893	67.6407	75.7544	0.663135	0.185781	3.56944	0.000357745	0.00396687
TLR6	ENSG00000174130	protein_coding	34.9244	18.8765	216.338	0.884894	0.248811	3.55649	0.000375845	0.00413943
GADD45G	ENSG00000130222	protein_coding	44.8404	18.7213	27.3608	1.2521	0.352104	3.55606	0.000376451	0.00414313
MEIS3	ENSG00000105419	protein_coding	30.8043	16.7663	273.694	0.921258	0.259178	3.55454	0.000378647	0.00416131
FBXO44	ENSG00000132879	protein_coding	3.80808	0	207.602	4.42524	1.25322	3.53109	0.000413852	0.00449019
FER1L6	ENSG00000214814	protein_coding	70.7521	24.5242	21.8217	1.54259	0.437002	3.52995	0.000415645	0.00450645
FBXO32	ENSG00000156804	protein_coding	82.0467	44.1948	46.1531	0.872086	0.247926	3.51752	0.000435591	0.00469495
GPR3	ENSG00000181773	protein_coding	55.9671	86.6001	93.3023	-0.626796	0.178315	-3.51511	0.000439569	0.00472235
GAST	ENSG00000184502	protein_coding	25.6542	6.59529	7.98879	1.93296	0.550268	3.51276	0.000443482	0.00475772
ENTPD8	ENSG00000188833	protein_coding	108.824	62.3517	41.7481	0.808909	0.230317	3.51215	0.00044449	0.0047652
PCDHGA10	ENSG00000253846	protein_coding	15.107	5.38114	78.5518	1.51887	0.43261	3.51094	0.000446523	0.0047803
SIDT1	ENSG00000072858	protein_coding	161.738	107.229	62.4244	0.595551	0.170149	3.50017	0.000464965	0.00493288
HSH2D	ENSG00000196684	protein_coding	178.211	117.856	73.8281	0.601652	0.171925	3.4995	0.000466134	0.00494186
LINC01564	ENSG00000235899	lncRNA	26.4132	7.69629	8.6019	1.74482	0.500219	3.48811	0.000486445	0.00512525
ANKRD31	ENSG00000145700	protein_coding	17.6658	5.43101	17.5774	1.73072	0.497779	3.47689	0.000507273	0.00531179
MAPRE3	ENSG00000084764	protein_coding	55.3033	30.9059	46.1331	0.845023	0.243763	3.46658	0.000527121	0.00548958
NEURL1	ENSG00000107954	protein_coding	97.5077	54.0161	45.0018	0.859493	0.247977	3.46602	0.000528232	0.00549369
CLIC3	ENSG00000169583	protein_coding	20.6619	7.58932	21.3408	1.50078	0.433079	3.46536	0.000529519	0.00550333
GPR135	ENSG00000181619	protein_coding	102.983	66.518	132.466	0.633927	0.183002	3.46405	0.000532115	0.00552655
LYG1	ENSG00000144214	protein_coding	66.2699	39.0066	49.4363	0.768733	0.222118	3.46093	0.000538316	0.00558717
SLC47A2	ENSG00000180638	protein_coding	26.9168	7.95975	7.84652	1.77652	0.513586	3.45906	0.000542065	0.00561847
SNPH	ENSG00000101298	protein_coding	27.2251	13.667	125.483	0.994774	0.287878	3.45555	0.000549181	0.00568452
BEST1	ENSG00000167995	protein_coding	59.6486	27.1269	23.4467	1.14058	0.332406	3.43128	0.000600744	0.00615581
FSCN2	ENSG00000186765	protein_coding	58.1476	31.0919	29.7155	0.919917	0.268778	3.42258	0.00062029	0.00632015
ATP8B3	ENSG00000130270	protein_coding	46.58	27.79	166.139	0.735671	0.215036	3.42116	0.000623542	0.00633315
ZMAT3	ENSG00000172667	protein_coding	513.196	334.748	474.37	0.618323	0.18109	3.41444	0.000639122	0.00646256
HMOX1	ENSG00000100292	protein_coding	30.3141	14.7569	145.671	1.0284	0.302279	3.40215	0.000668574	0.00672483
TM4SF1	ENSG00000169908	protein_coding	90.1107	55.5233	165.423	0.705731	0.207573	3.39992	0.000674065	0.00676673
MNS1	ENSG00000138587	protein_coding	33.6319	59.4598	51.7033	-0.8212	0.24221	-3.39044	0.000697795	0.00695479
DLEU1	ENSG00000176124	lncRNA	114.262	74.6401	93.7877	0.612462	0.181087	3.38215	0.000719213	0.00711728
FAM72B	ENSG00000188610	protein_coding	33.6535	58.085	57.483	-0.792868	0.236115	-3.35797	0.000785171	0.0076563
RIMBP2	ENSG00000060709	protein_coding	125.897	75.0391	44.5567	0.748474	0.224126	3.33952	0.000839224	0.00808539
NIPAL2	ENSG00000104361	protein_coding	165.099	110.233	83.9038	0.584942	0.175318	3.33646	0.000848529	0.00814939
KRT15	ENSG00000171346	protein_coding	83.2813	46.2826	28.5847	0.847799	0.254157	3.33574	0.000850738	0.00816548
CHI3L1	ENSG00000133048	protein_coding	31.6212	10.0152	8.31031	1.66629	0.500152	3.33157	0.000863575	0.00825773
NXPH4	ENSG00000182379	protein_coding	27.4458	45.5297	161.616	-0.729353	0.219184	-3.32758	0.000876036	0.00836112
FMO5	ENSG00000131781	protein_coding	74.7376	40.7591	40.4293	0.891435	0.268711	3.31744	0.000908448	0.0086167
PNPLA7	ENSG00000130653	protein_coding	103.116	64.6428	68.5623	0.681671	0.205874	3.31111	0.000929265	0.00877613
BTN3A1	ENSG00000026950	protein_coding	58.014	36.3149	93.5563	0.682555	0.206749	3.30138	0.00096212	0.0090234
UCA1	ENSG00000214049	lncRNA	55.5285	26.883	19.9443	1.04501	0.318521	3.28081	0.00103511	0.00954607
ATP8B2	ENSG00000143515	protein_coding	103.905	64.3319	64.2816	0.694881	0.212103	3.27616	0.0010523	0.0096813
CHRM1	ENSG00000168539	protein_coding	27.1347	8.11728	8.50508	1.74287	0.532041	3.27581	0.00105359	0.00968733
MAP1LC3A	ENSG00000101460	protein_coding	146.099	96.9118	57.0562	0.593136	0.18117	3.27393	0.00106065	0.00972301
ZDHHC11B	ENSG00000206077	protein_coding	94.3587	56.4048	46.603	0.736381	0.226124	3.25653	0.00112782	0.0102407
HES2	ENSG00000069812	protein_coding	101.429	57.0115	36.5871	0.8326	0.257017	3.23948	0.0011975	0.0107648
PDZD3	ENSG00000172367	protein_coding	147.538	93.4956	54.5852	0.661462	0.204318	3.23741	0.0012062	0.010824
GALNT9	ENSG00000182870	protein_coding	121.665	71.5865	45.5267	0.769561	0.23839	3.22816	0.00124591	0.0111281
ATL1	ENSG00000198513	protein_coding	20.021	7.75235	17.0786	1.41131	0.438658	3.21733	0.00129388	0.0114946
PROX1-AS1	ENSG00000230461	lncRNA	48.7051	23.892	19.2431	1.0196	0.317963	3.20667	0.00134283	0.011876
GGT6	ENSG00000167741	protein_coding	60.4702	29.7939	18.9352	1.02589	0.320283	3.20307	0.0013597	0.0120044
TNRC6C-AS1	ENSG00000204282	NA	118.943	75.5031	54.4649	0.652886	0.204396	3.19423	0.00140205	0.0123117
HMGN2P5	ENSG00000234664	processed_pseudogene	31.4718	54.7401	41.8616	-0.795402	0.249458	-3.18853	0.00142999	0.0124881
ALKBH6	ENSG00000239382	protein_coding	68.5551	44.4923	80.8035	0.620836	0.195239	3.17987	0.0014734	0.0127725
ISYNA1	ENSG00000105655	protein_coding	30.1333	12.9667	18.4479	1.19011	0.37561	3.16847	0.00153245	0.0131862
POU2F3	ENSG00000137709	protein_coding	40.9359	17.1282	12.5937	1.26104	0.398695	3.16293	0.0015619	0.0133692
ITGA7	ENSG00000135424	protein_coding	66.125	41.2251	154.868	0.681372	0.215479	3.16213	0.00156618	0.0133948
MIR3189	ENSG00000264175	miRNA	88.7387	50.9986	37.9092	0.789247	0.250157	3.15501	0.00160492	0.0136627
PATL2	ENSG00000229474	protein_coding	17.2586	6.00645	12.1679	1.54425	0.489592	3.15415	0.00160968	0.0136843
STAC3	ENSG00000185482	protein_coding	21.8799	7.75166	10.7386	1.4631	0.46448	3.14997	0.00163288	0.0138415
ZNF780B	ENSG00000128000	protein_coding	20.8138	10.3169	202.718	1.01758	0.3234	3.1465	0.00165239	0.013976
CALB2	ENSG00000172137	protein_coding	124.233	200.636	241.796	-0.695562	0.222369	-3.12796	0.00176022	0.0147253
VSIG10L	ENSG00000186806	protein_coding	76.1208	49.8408	63.4025	0.618751	0.199157	3.10685	0.0018909	0.0155299
COL1A1	ENSG00000108821	protein_coding	120.184	77.2659	50.5833	0.6394	0.206688	3.09356	0.00197772	0.016139
ZNF561-AS1	ENSG00000267106	lncRNA	103.876	68.2072	56.218	0.599035	0.193727	3.09216	0.00198703	0.0161892
GK	ENSG00000198814	protein_coding	72.1332	112.906	58.6443	-0.642311	0.208939	-3.07416	0.00211094	0.0169997
LRRC66	ENSG00000188993	protein_coding	53.701	28.3441	21.2071	0.925928	0.302599	3.05991	0.00221401	0.0176349
CFAP70	ENSG00000156042	protein_coding	107.792	66.2047	40.8347	0.703327	0.230152	3.05593	0.00224366	0.0178339
CLIC5	ENSG00000112782	protein_coding	203.416	135.801	75.7124	0.584679	0.191439	3.05412	0.00225721	0.0179231
KCNH3	ENSG00000135519	protein_coding	16.6503	5.05439	9.05529	1.68291	0.551128	3.05358	0.0022613	0.0179369
PLEKHO1	ENSG00000023902	protein_coding	8.62931	2.52874	86.7256	1.80141	0.592159	3.0421	0.00234933	0.0184725
RYR2	ENSG00000198626	protein_coding	63.2229	38.6806	61.9121	0.718405	0.236919	3.03228	0.00242717	0.0189289
SSPO	ENSG00000197558	NA	29.5876	13.3213	19.1052	1.14758	0.379606	3.02308	0.00250215	0.0194148
SUDS3P1	ENSG00000249129	processed_pseudogene	20.8077	8.43853	13.7626	1.34039	0.445315	3.00998	0.00261266	0.0200286
ZNF774	ENSG00000196391	protein_coding	82.6611	55.1858	73.7215	0.586313	0.194881	3.00856	0.00262486	0.0201011
GDF15	ENSG00000130513	protein_coding	8915.77	5139.65	3923.38	0.794655	0.264339	3.00619	0.00264542	0.0201787
AC019117.2	ENSG00000283321	NA	40.4264	18.2457	12.8534	1.14336	0.383422	2.98199	0.00286377	0.0215384
WDFY3-AS2	ENSG00000180769	lncRNA	17.7574	6.27714	13.9292	1.45941	0.489961	2.97862	0.00289547	0.0217182
TUBB3	ENSG00000258947	protein_coding	26.3867	13.5094	37.8258	0.974983	0.327944	2.97302	0.00294886	0.0220754
NPIPB5	ENSG00000243716	protein_coding	70.979	44.7169	58.4179	0.668288	0.225194	2.96761	0.00300127	0.0223584
MIR181A1HG	ENSG00000229989	lncRNA	31.2633	14.0264	28.5954	1.14226	0.385578	2.96247	0.00305178	0.0226575
PTPRR	ENSG00000153233	protein_coding	143.758	94.5302	59.474	0.61004	0.206119	2.95966	0.00307983	0.0228214
VMAC	ENSG00000187650	protein_coding	66.7746	39.1728	33.2144	0.779742	0.263647	2.95753	0.00310117	0.0229574
TMEM251	ENSG00000153485	protein_coding	32.7548	53.8073	40.8934	-0.721016	0.244571	-2.94808	0.00319753	0.0235342
PLCE1	ENSG00000138193	protein_coding	82.8203	125.151	62.645	-0.591905	0.201806	-2.93303	0.00335666	0.0245187
CD22	ENSG00000012124	protein_coding	56.1104	29.8967	19.6416	0.92334	0.315029	2.93097	0.00337905	0.0246215
SNORD91A	ENSG00000212163	snoRNA	16.5298	4.90477	8.48266	1.69321	0.579424	2.92223	0.0034753	0.0251553
RNU4-1	ENSG00000200795	snRNA	20.6102	8.28892	21.0651	1.33119	0.455993	2.91931	0.00350806	0.0253445
PYCARD-AS1	ENSG00000261359	lncRNA	18.8283	7.74134	15.9564	1.32136	0.455736	2.89941	0.0037387	0.0267332
RILPL1	ENSG00000188026	protein_coding	38.8832	24.9414	136.764	0.663995	0.229203	2.89697	0.00376785	0.0269039
HMGA1P4	ENSG00000234705	lncRNA	37.7556	21.5689	42.6101	0.827162	0.285722	2.89499	0.00379169	0.0270112
KLHDC7A	ENSG00000179023	protein_coding	50.3218	23.1917	16.2205	1.10667	0.382928	2.89003	0.00385211	0.0273271
DMBX1	ENSG00000197587	protein_coding	40.6504	63.136	63.5234	-0.643416	0.223454	-2.87941	0.00398422	0.02816
NRTN	ENSG00000171119	protein_coding	30.0624	50.9442	36.4505	-0.762257	0.265003	-2.87641	0.00402231	0.0283898
SLC46A3	ENSG00000139508	protein_coding	60.4596	35.1974	31.7616	0.79029	0.275871	2.86471	0.00417396	0.0292445
SPNS3	ENSG00000182557	protein_coding	89.2868	51.9647	31.669	0.778375	0.27223	2.85926	0.00424633	0.029643
RILP	ENSG00000167705	protein_coding	58.0609	38.9678	97.7589	0.581103	0.203318	2.85809	0.00426197	0.0297027
CCDC136	ENSG00000128596	protein_coding	10.8424	4.21617	399.961	1.31834	0.463841	2.84222	0.00448012	0.0307486
SWT1	ENSG00000116668	protein_coding	61.1702	40.2628	55.6577	0.609721	0.216634	2.81452	0.00488505	0.0330762
PSORS1C3	ENSG00000204528	lncRNA	38.6278	17.9853	12.5649	1.09168	0.388062	2.81315	0.00490591	0.0331881
UNC13A	ENSG00000130477	protein_coding	48.2316	24.1235	21.7817	0.969328	0.344796	2.81131	0.004934	0.0333486
WNT2B	ENSG00000134245	protein_coding	11.2748	3.84814	22.5315	1.48211	0.530969	2.79132	0.00524932	0.0351456
AKAP12	ENSG00000131016	protein_coding	211.957	138.219	108.797	0.617324	0.221657	2.78504	0.00535209	0.0357328
ENPEP	ENSG00000138792	protein_coding	31.5019	13.0062	10.5928	1.28794	0.46267	2.78371	0.00537416	0.0358563
AC015883.1	ENSG00000279281	NA	59.0402	32.7897	30.9108	0.848833	0.30527	2.7806	0.00542587	0.0361622
CYP39A1	ENSG00000146233	protein_coding	104.17	66.258	46.419	0.639181	0.230149	2.77725	0.00548214	0.0364579
C15orf62	ENSG00000188277	protein_coding	45.9065	23.1284	17.373	0.979703	0.352955	2.77571	0.00550811	0.0365829
DOCK3	ENSG00000088538	protein_coding	59.9368	33.1412	20.9528	0.854754	0.307968	2.77547	0.00551221	0.0365943
UNC5CL	ENSG00000124602	protein_coding	114.993	74.0541	46.6162	0.638506	0.230756	2.76702	0.00565705	0.0373519
ZNF491	ENSG00000177599	protein_coding	5.28866	0.686185	16.8788	3.07876	1.11477	2.76179	0.0057486	0.0377381
RMDN2	ENSG00000115841	protein_coding	74.145	47.1879	44.9471	0.657156	0.23814	2.75954	0.00578831	0.0379662
MAP3K12	ENSG00000139625	protein_coding	45.6512	29.5163	124.391	0.617061	0.22472	2.74592	0.00603421	0.0392262
B4GALNT4	ENSG00000182272	protein_coding	12.3494	5.74367	240.951	1.14593	0.418329	2.73929	0.00615714	0.0398561
C1QTNF1-AS1	ENSG00000265096	lncRNA	49.5521	26.4658	16.0904	0.913012	0.333942	2.73404	0.0062562	0.0403711
HGD	ENSG00000113924	protein_coding	104.9	67.0849	39.0435	0.644591	0.235833	2.73326	0.00627116	0.0404403
ZNF695	ENSG00000197472	protein_coding	19.6777	34.8173	38.3239	-0.823627	0.301775	-2.72928	0.00634729	0.0408452
ITGAX	ENSG00000140678	protein_coding	49.2809	24.7925	17.3922	1.01009	0.372011	2.71521	0.00662339	0.0421605
VWA5A	ENSG00000110002	protein_coding	29.3177	15.2357	32.6199	0.947376	0.349101	2.71376	0.00665241	0.042258
JAK3	ENSG00000105639	protein_coding	29.5852	16.3866	28.2484	0.852063	0.314967	2.70525	0.00682535	0.0431417
ODF3B	ENSG00000177989	protein_coding	6.48012	1.64065	20.7102	2.05753	0.760844	2.70427	0.00684538	0.0431629
SNORA65	ENSG00000201302	snoRNA	21.3932	10.3224	25.9536	1.05839	0.393416	2.69027	0.00713948	0.0445388
WDR66	ENSG00000158023	NA	20.4608	9.79921	22.8048	1.04762	0.392526	2.66892	0.00760946	0.0468032
RAB26	ENSG00000167964	protein_coding	50.8229	32.7319	57.6472	0.637642	0.239199	2.66574	0.00768198	0.0471117
HNRNPA1P48	ENSG00000224578	protein_coding	47.5836	74.4981	40.6482	-0.640063	0.240834	-2.65769	0.00786776	0.0481175
FANK1	ENSG00000203780	protein_coding	16.4357	5.9012	10.8571	1.4864	0.560502	2.65191	0.00800378	0.0487859
LYRM9	ENSG00000232859	protein_coding	27.6722	14.3452	19.8462	0.967028	0.364849	2.65049	0.00803758	0.0488865
ALPK3	ENSG00000136383	protein_coding	80.295	52.0872	31.6085	0.628024	0.237123	2.64852	0.00808462	0.0491082
