# Supplementary material for: Ruthenium Drug BOLD-100 Regulates BRAFMT Colorectal Cancer Cell Apoptosis through AhR/ROS/ATR Signaling Axis Modulation
Source: Mol Cancer Res. 2024 Jul 31;22(12):1088–101. doi: 10.1158/1541-7786.MCR-24-0151 (PMC7616621; doi:10.1158/1541-7786.MCR-24-0151)
Supplement: Table S5 — BOLD-100 Compound Screen [file mcr-24-0151_table_s5_suppst5.xlsx]

## Sheet: Sheet1
Product Name	Pathway	KEGG Pathway	Target	Concentration	Stock concentration (mM)
A-485	Epigenetics	DNA replication	Histone Acetyltransferase	5, 10, 20 µM	10
ABT-737	Apoptosis (Intrinsic)	Apoptosis	BCL2/xl	0.5, 1, 2.5 µM	10
ACY-1215	Epigenetics	DNA replication	HDAC6	0.5, 1, 2.5 µM	10
Adavosertib	Cell cycle	Cell cycle	Wee1	0.25, 0.5, 0.75 µM	10
Alisertib	Kinase inhibition	Cell cycle	Aurora A	1, 2.5, 5 µM	10
Altiratinib	Kinase inhibition	Colorectal Cancer	c-Met, VEGFR2, Tie2 and Trk	0.25, 0.5, 1 µM	10
AZD0424	Kinase inhibition	Colorectal Cancer	Src/Abl	0.5, 1, 2.5 µM	10
AZD1480	Kinase inhibition	Colorectal Cancer	JAK1/2	1, 2.5, 5 µM	10
AZD5363	Kinase inhibition	PI3K-Akt signaling pathway	AKT	1, 2.5, 5 µM	10
AZD5991	Apoptosis (Intrinsic)	Apoptosis	MCL1	0.25, 1, 2.5 µM	10
AZD6244	Kinase inhibition	Colorectal Cancer	MEK1/2	0.5, 1, 2.5 µM	10
AZD6738	DNA damage/repair	Homologous recombination	ATR	1, 2.5, 5 µM	10
AZD7762	DNA damage/repair	Homologous recombination	Chk1	0.25, 0.5, 1 µM	10
BI-2536	Cell cycle	Cell cycle	Plk1	7.5, 15, 30 nM	10
BML-277	DNA damage/repair	Homologous recombination	Chk2	2.5, 5, 10 µM	10
BS-181	Cell cycle	Cell cycle	CDK7	5, 7.5, 15 µM	10
Cetuximab	Kinase inhibition	Colorectal Cancer	EGFR	50, 75, 100 µM	10
CHIR-99021	Kinase inhibition	Colorectal Cancer	GSK-3b	2.5, 5, 10 µM	10
Chloroambucil	DNA damage/repair	DNA replication	Alkylating Agent	5, 10, 25 µM	10
CPI-455 HCl	Epigenetics	DNA replication	Histone Demethylase	5, 10, 15 µM	10
CVT-313	Cell cycle	Cell cycle	CDK2	2.5, 5, 10 µM	10
Decitabine	Epigenetics	DNA replication	DNA Methyltransferase	0.5, 1, 2.5 µM	10
Dinaciclib	Cell cycle	Cell cycle	CDK1/2/5/9	5, 7.5, 15 µM	10
Doxorubicin	DNA damage/repair	DNA replication	Topoisomerase II	37.5, 75, 150 nM	10
Entinostat	Epigenetics	DNA replication	HDAC1/3	1, 2.5, 5 µM	10
Everolimus	Kinase inhibition	PI3K-Akt signaling pathway	mTOR	2.5, 5, 10 µM	10
Galunisertib	Stem cell/Wnt	Colorectal Cancer	TGFb receptor I	2.5, 5, 10 µM	10
Ganetespib	ER stress UPR	DNA replication	HSP90	5, 10, 25 nM	10
GSK2606414	ER stress UPR	Colorectal Cancer	PERK	0.5, 1, 2.5 µM	10
Hydroxyurea	DNA damage/repair	DNA replication	Antimetabolite	25, 50, 75 µM	10
Ixazomib Citrate	Protease inhibitor	Cell cycle	20S proteasome	50, 75, 100 nM	10
JNK-IN-8	Kinase inhibition	Colorectal Cancer	JNK	2.5, 5, 10 µM	10
KU55933	DNA damage/repair	Homologous recombination	ATM	2.5, 5, 10 µM	10
KU60019	DNA damage/repair	Homologous recombination	ATM	1, 2.5, 5 µM	10
Lapatinib	Kinase inhibition	Colorectal Cancer	HER2 kinase	2.5, 5, 10 µM	10
Linsitinib	Kinase inhibition	PI3K-Akt signaling pathway	IGF-1R	100, 250, 500 nM	10
Lomeguatrib	Epigenetics	DNA replication	MGMT	5, 10, 20 µM	10
Mirin	DNA damage/repair	DNA replication	Mre11-Rad50-Nbs1 (MRN) complex	10, 25, 50 µM	10
NU7441	DNA damage/repair	Homologous recombination	DNA PK	1, 2.5, 5 µM	10
Nutlin 3a	Cell cycle	p53 signaling pathway	Mdm2	2.5, 5, 10 µM	10
Pablociclib	Cell cycle	Cell cycle	CDK4/6	2.5, 5, 10 µM	10
Paclitaxel	DNA damage/repair	DNA replication	Microtubulin	0.25, 0.5, 1 nM	10
PHA-767491	Cell cycle	DNA replication	Cdc7/CDK9	0.5, 1, 2.5 µM	10
Pinometostat	Epigenetics	DNA replication	Histone Methyltransferase	0.5, 1, 2.5 µM	10
Regorafenib	Kinase inhibition	Colorectal Cancer	VEGFR1/2/3, PDGFRb, Kit, RET, Raf-1	2.5, 5, 10 µM	10
RO-4929097	Protease inhibitor	PI3K-Akt signaling pathway	g secretase/Notch	1, 2.5, 5 µM	10
Roscovitine	Cell cycle	Cell cycle	Cdc2, CDK2/5	5, 7.5, 10 µM	10
Ruxolitinib	Kinase inhibition	Colorectal Cancer	JAK1/2	1, 2.5, 5 µM	10
SBI-0206965	Autophagy	Apoptosis	ULK1	2.5, 5, 7.5 µM	10
Selisistat	Epigenetics	DNA replication	SIRT1	2.5, 5, 10 µM	10
SKPin C1	Cell cycle	Cell cycle	Skp2-mediated p27 degradation	5, 10, 25 µM	10
TAS-102	DNA damage/repair	DNA replication	Nucleic acids	2.5, 5, 7.5 µM	10
TRAIL	Apoptosis (Extrinsic)	Apoptosis	DR4/5	2.5, 5, 10 ng	10,000ng/µL
Vemurafenib	Kinase inhibition	Colorectal Cancer	V600E BRAF	0.5, 1, 2.5 µM	10
Vincristine	DNA damage/repair	DNA replication	Microtubulin	0.75, 1.5, 3 nM	10
Vinorelbine Tartrate	DNA damage/repair	DNA replication	ATM/ATR	50, 125, 250 nM	10
Vismodegib	GPCR-G protein	Colorectal Cancer	Hedgehog	5, 10, 15 µM	10
Vorinostat	Epigenetics	DNA replication	HDAC class I/II/IV	1, 2.5, 5 µM	10
Wnt-C59	Stem cell/Wnt	Colorectal Cancer	Wnt/b-catenin	1, 2.5, 5 µM	10
Y-27632 2HCl	Kinase inhibition	DNA replication	p160ROCK	2.5, 5, 10 µM	10
YM-155	Kinase inhibition/Apoptosis (Intrinsic)	Apoptosis	Survivin	0.5, 1, 2.5 nM	10
